# Supplementary material for: A second monoclinic polymorph of di-μ-chlorido-bis­(chlorido{2-[(4-ethyl­phen­yl)imino­meth­yl]pyridine-κ2 N,N′}copper(II))
Source: Acta Crystallogr Sect E Struct Rep Online. 2012 Jun 16;68(Pt 7):m920–1. doi: 10.1107/S1600536812026347 (PMC3393187; doi:10.1107/S1600536812026347)
Supplement: Supplementary file 1 [file e-68-0m920-sup1.cif]

##############################################################################
#                                                                            #
# This CIF contains the data in a paper accepted for publication in          #
# Acta Crystallographica Section E. It conforms to the requirements of       #
# Notes for Authors for Acta Crystallographica Section E, and has been       #
# peer reviewed under the auspices of the IUCr Commission on Journals.       #
#                                                                            #
# Full details of the Crystallographic Information File format               #
# are given in the paper "The Crystallographic Information File (CIF):       #
# a New Standard Archive File for Crystallography" by S. R. Hall, F. H.      #
# Allen and I. D. Brown [Acta Cryst. (1991), A47, 655-685].                  #
#                                                                            #
# The current version of the core CIF dictionary is obtainable from          #
# ftp://ftp.iucr.org/pub/cif_core.dic.                                       #
#                                                                            #
# Software is freely available for graphical display of the structure(s)     #
# in this CIF. For information consult the CIF software page                 #
# http://www.iucr.org/resources/cif/software.                                #
#                                                                            #
# This file may be used for bona fide research purposes within the           #
# scientific community so long as proper attribution is given to the journal # 
# article from which it was obtained.                                        #
#                                                                            #
##############################################################################
data_I
_audit_creation_method     SHELXL-97
_chemical_name_systematic
;
di-\m-chlorido-bis(chlorido{2-[(4-ethylphenyl)iminomethyl]pyridine-
\k^2^<i>N</i>,<i>N'</i>}copper(II))
;
_chemical_name_common     ?
_chemical_formula_moiety     'C28 H28 Cl4 Cu2 N4'
_chemical_formula_sum     'C28 H28 Cl4 Cu2 N4'
_chemical_formula_iupac     '[Cu2 Cl4 (C14 H14 N2)2]'
_chemical_formula_weight     689.42
_chemical_melting_point     ?
_symmetry_cell_setting     monoclinic
_symmetry_space_group_name_H-M     'P 21/c'
_symmetry_space_group_name_Hall     '-P 2ybc'
loop_
    _symmetry_equiv_pos_as_xyz
    'x, y, z'
    '-x, y+1/2, -z+1/2'
    '-x, -y, -z'
    'x, -y-1/2, z-1/2'
_cell_length_a     7.8480(4)
_cell_length_b     13.7160(6)
_cell_length_c     14.4601(7)
_cell_angle_alpha     90.00
_cell_angle_beta     113.924(3)
_cell_angle_gamma     90.00
_cell_volume     1422.80(12)
_cell_formula_units_Z     2
_cell_measurement_reflns_used     4440
_cell_measurement_theta_min     2.6
_cell_measurement_theta_max     27.5
_cell_measurement_temperature     150.0(10)
_exptl_crystal_description     'block'
_exptl_crystal_colour     'orange'
_exptl_crystal_size_max     0.30
_exptl_crystal_size_mid     0.25
_exptl_crystal_size_min     0.20
_exptl_crystal_density_diffrn     1.609
_exptl_crystal_density_meas     ?
_exptl_crystal_density_method     'not measured'
_exptl_crystal_F_000     700
_exptl_absorpt_coefficient_mu     1.896
_exptl_absorpt_correction_type     multi-scan
_exptl_absorpt_process_details
;
(<i>SORTAV</i>; Blessing, 1995)
;
_exptl_absorpt_correction_T_min     0.581
_exptl_absorpt_correction_T_max     0.689
_exptl_special_details     ?
_diffrn_ambient_temperature     150.0(10)
_diffrn_radiation_type     MoK\a
_diffrn_radiation_wavelength     0.71073
_diffrn_radiation_source     'fine-focus sealed tube'
_diffrn_radiation_monochromator     graphite
_diffrn_measurement_device_type     'Nonius KappaCCD'
_diffrn_measurement_method     '\f scans and \w scans with \k offsets'
_diffrn_detector_area_resol_mean     9
_diffrn_reflns_number     7862
_diffrn_reflns_av_R_equivalents     0.0446
_diffrn_reflns_av_sigmaI/netI     0.0549
_diffrn_reflns_theta_min     2.84
_diffrn_reflns_theta_max     27.48
_diffrn_reflns_theta_full     27.49
_diffrn_measured_fraction_theta_max     0.994
_diffrn_measured_fraction_theta_full     0.994
_diffrn_reflns_limit_h_min     -10
_diffrn_reflns_limit_h_max     10
_diffrn_reflns_limit_k_min     -17
_diffrn_reflns_limit_k_max     15
_diffrn_reflns_limit_l_min     -12
_diffrn_reflns_limit_l_max     18
_refine_special_details
;
Refinement of <i>F</i>^2^ against ALL reflections. The weighted <i>R</i>-factor
<i>wR</i> and goodness of fit <i>S</i> are based on <i>F</i>^2^, conventional
<i>R</i>-factors <i>R</i> are based on <i>F</i>, with <i>F</i> set to zero for
negative <i>F</i>^2^. The threshold expression of <i>F</i>^2^ >
\s(<i>F</i>^2^) is used only for calculating <i>R</i>-factors(gt) <i>etc</i>.
and is not relevant to the choice of reflections for refinement.
<i>R</i>-factors based on <i>F</i>^2^ are statistically about twice as large
as those based on <i>F</i>, and <i>R</i>- factors based on ALL data will be
even larger.
;
_reflns_number_total     3249
_reflns_number_gt     2399
_reflns_threshold_expression     I>2\s(I)
_refine_ls_structure_factor_coef     Fsqd
_refine_ls_matrix_type     full
_refine_ls_R_factor_all     0.0680
_refine_ls_R_factor_gt     0.0398
_refine_ls_wR_factor_gt     0.0892
_refine_ls_wR_factor_ref     0.1020
_refine_ls_goodness_of_fit_ref     1.054
_refine_ls_restrained_S_all     1.054
_refine_ls_number_reflns     3249
_refine_ls_number_parameters     173
_refine_ls_number_restraints     0
_refine_ls_number_constraints     55
_refine_ls_hydrogen_treatment     constr
_refine_ls_weighting_scheme     calc
_refine_ls_weighting_details
         'calc w=1/[\s^2^(Fo^2^)+(0.0441P)^2^+0.8729P] where P=(Fo^2^+2Fc^2^)/3'
_atom_sites_solution_hydrogens     difmap
_atom_sites_solution_primary     direct
_atom_sites_solution_secondary     difmap
_refine_ls_shift/su_max     0.001
_refine_ls_shift/su_mean     0.000
_refine_diff_density_max     0.762
_refine_diff_density_min     -0.695
_refine_ls_extinction_method     none
_refine_ls_extinction_coef     ?
loop_
    _atom_type_symbol
    _atom_type_description
    _atom_type_scat_dispersion_real
    _atom_type_scat_dispersion_imag
    _atom_type_scat_source
    'C' 'C' 0.0033 0.0016
                         'International Tables Vol C Tables 4.2.6.8 and 6.1.1.4'
    'H' 'H' 0.0000 0.0000
                         'International Tables Vol C Tables 4.2.6.8 and 6.1.1.4'
    'Cl' 'Cl' 0.1484 0.1585
                         'International Tables Vol C Tables 4.2.6.8 and 6.1.1.4'
    'Cu' 'Cu' 0.3201 1.2651
                         'International Tables Vol C Tables 4.2.6.8 and 6.1.1.4'
    'N' 'N' 0.0061 0.0033
                         'International Tables Vol C Tables 4.2.6.8 and 6.1.1.4'
_computing_data_collection     '<i>COLLECT</i> (Nonius, 2002)'
_computing_cell_refinement     '<i>DENZO-SMN</i> (Otwinowski & Minor, 1997)'
_computing_data_reduction     '<i>DENZO-SMN</i> (Otwinowski & Minor, 1997)'
_computing_structure_solution     '<i>SIR92</i> (Altomare <i>et al.</i>, 1994)'
_computing_structure_refinement     '<i>SHELXTL</i> (Sheldrick, 2008)'
_computing_molecular_graphics
;
<i>PLATON</i> (Spek, 2009) and <i>Mercury</i>
(Macrae <i>et al.</i>, 2006)
;
_computing_publication_material     '<i>SHELXTL</i> (Sheldrick, 2008)'
loop_
    _atom_site_type_symbol
    _atom_site_label
    _atom_site_fract_x
    _atom_site_fract_y
    _atom_site_fract_z
    _atom_site_U_iso_or_equiv
    _atom_site_adp_type
    _atom_site_calc_flag
    _atom_site_refinement_flags
    _atom_site_occupancy
    _atom_site_symmetry_multiplicity
    _atom_site_disorder_assembly
    _atom_site_disorder_group
    Cu Cu1 0.50129(5) 0.45502(2) 0.61249(3) 0.02458(13) Uani d . 1 4 . .
    Cl Cl1 0.60970(11) 0.59376(5) 0.56397(5) 0.0301(2) Uani d . 1 4 . .
    Cl Cl2 0.33826(11) 0.53968(5) 0.68632(6) 0.03089(19) Uani d . 1 4 . .
    N N1 0.7670(3) 0.40393(17) 0.70183(18) 0.0239(5) Uani d . 1 4 . .
    N N2 0.4320(3) 0.32164(16) 0.64881(17) 0.0227(5) Uani d . 1 4 . .
    C C1 0.9333(4) 0.4446(2) 0.7264(2) 0.0290(7) Uani d . 1 4 . .
    H H1A 0.9403 0.5066 0.6987 0.035 Uiso calc R 1 4 . .
    C C2 1.0974(4) 0.4000(2) 0.7912(2) 0.0329(7) Uani d . 1 4 . .
    H H2A 1.2139 0.4315 0.8077 0.040 Uiso calc R 1 4 . .
    C C3 1.0897(4) 0.3100(2) 0.8311(2) 0.0337(7) Uani d . 1 4 . .
    H H3A 1.2003 0.2784 0.8757 0.040 Uiso calc R 1 4 . .
    C C4 0.9176(4) 0.2662(2) 0.8049(2) 0.0342(7) Uani d . 1 4 . .
    H H4A 0.9079 0.2034 0.8301 0.041 Uiso calc R 1 4 . .
    C C5 0.7598(4) 0.3157(2) 0.7415(2) 0.0265(6) Uani d . 1 4 . .
    C C6 0.5738(4) 0.2752(2) 0.7108(2) 0.0287(7) Uani d . 1 4 . .
    H H6A 0.5573 0.2140 0.7368 0.034 Uiso calc R 1 4 . .
    C C7 0.2496(4) 0.2788(2) 0.6146(2) 0.0262(6) Uani d . 1 4 . .
    C C8 0.2256(5) 0.1806(2) 0.6308(3) 0.0442(9) Uani d . 1 4 . .
    H H8A 0.3310 0.1398 0.6634 0.053 Uiso calc R 1 4 . .
    C C9 0.0487(5) 0.1429(3) 0.5996(3) 0.0530(11) Uani d . 1 4 . .
    H H9A 0.0340 0.0758 0.6111 0.064 Uiso calc R 1 4 . .
    C C10 -0.1092(4) 0.1998(2) 0.5515(3) 0.0368(8) Uani d . 1 4 . .
    C C11 -0.0829(4) 0.2962(2) 0.5328(2) 0.0302(7) Uani d . 1 4 . .
    H H11A -0.1883 0.3364 0.4983 0.036 Uiso calc R 1 4 . .
    C C12 0.0946(4) 0.3355(2) 0.5634(2) 0.0279(7) Uani d . 1 4 . .
    H H12A 0.1094 0.4018 0.5491 0.033 Uiso calc R 1 4 . .
    C C13 -0.3033(5) 0.1564(3) 0.5204(3) 0.0522(10) Uani d . 1 4 . .
    H H13A -0.3205 0.1371 0.5821 0.063 Uiso calc R 1 4 . .
    H H13B -0.3971 0.2072 0.4854 0.063 Uiso calc R 1 4 . .
    C C14 -0.3384(6) 0.0684(3) 0.4514(3) 0.0581(11) Uani d . 1 4 . .
    H H14A -0.4675 0.0465 0.4307 0.087 Uiso calc R 1 4 . .
    H H14B -0.2532 0.0156 0.4876 0.087 Uiso calc R 1 4 . .
    H H14C -0.3170 0.0862 0.3913 0.087 Uiso calc R 1 4 . .
loop_
    _atom_site_aniso_label
    _atom_site_aniso_U_11
    _atom_site_aniso_U_22
    _atom_site_aniso_U_33
    _atom_site_aniso_U_12
    _atom_site_aniso_U_13
    _atom_site_aniso_U_23
    Cu1 0.0276(2) 0.01543(19) 0.0310(2) -0.00135(14) 0.01221(17) 0.00164(14)
    Cl1 0.0399(4) 0.0189(4) 0.0290(4) -0.0081(3) 0.0116(3) 0.0005(3)
    Cl2 0.0375(4) 0.0188(4) 0.0416(4) -0.0010(3) 0.0214(4) -0.0044(3)
    N1 0.0276(13) 0.0190(12) 0.0258(13) -0.0006(11) 0.0116(11) 0.0015(10)
    N2 0.0259(13) 0.0171(12) 0.0258(13) -0.0004(10) 0.0113(10) -0.0018(10)
    C1 0.0290(16) 0.0277(16) 0.0307(17) -0.0014(13) 0.0127(14) 0.0044(13)
    C2 0.0263(16) 0.0390(18) 0.0329(18) -0.0026(15) 0.0114(14) 0.0017(14)
    C3 0.0287(17) 0.0326(17) 0.0346(18) 0.0042(14) 0.0074(14) 0.0065(14)
    C4 0.0360(18) 0.0232(15) 0.0378(18) 0.0020(15) 0.0094(15) 0.0050(14)
    C5 0.0298(16) 0.0205(14) 0.0299(16) 0.0022(13) 0.0127(13) 0.0014(12)
    C6 0.0322(17) 0.0186(14) 0.0345(17) 0.0005(13) 0.0127(14) 0.0043(13)
    C7 0.0268(15) 0.0233(15) 0.0298(16) -0.0013(13) 0.0126(13) 0.0006(12)
    C8 0.0275(18) 0.0250(17) 0.069(3) 0.0008(15) 0.0081(17) 0.0166(17)
    C9 0.0330(19) 0.0299(19) 0.082(3) -0.0036(16) 0.009(2) 0.0176(19)
    C10 0.0278(17) 0.0346(19) 0.047(2) -0.0026(15) 0.0136(15) 0.0002(15)
    C11 0.0265(16) 0.0283(16) 0.0328(17) 0.0048(13) 0.0090(14) -0.0013(13)
    C12 0.0300(16) 0.0193(14) 0.0317(17) 0.0016(13) 0.0097(13) 0.0000(12)
    C13 0.033(2) 0.042(2) 0.076(3) -0.0026(17) 0.0158(19) 0.004(2)
    C14 0.048(2) 0.072(3) 0.048(2) -0.023(2) 0.0130(19) -0.003(2)
_geom_special_details
;
 All esds (except the esd in the dihedral angle between two l.s. planes)
 are estimated using the full covariance matrix.  The cell esds are taken
 into account individually in the estimation of esds in distances, angles
 and torsion angles; correlations between esds in cell parameters are only
 used when they are defined by crystal symmetry.  An approximate (isotropic)
 treatment of cell esds is used for estimating esds involving l.s. planes.
;
loop_
    _geom_bond_atom_site_label_1
    _geom_bond_atom_site_label_2
    _geom_bond_site_symmetry_2
    _geom_bond_distance
    _geom_bond_publ_flag
    Cu1 N2 . 2.037(2) ?
    Cu1 N1 . 2.079(2) ?
    Cu1 Cl2 . 2.2876(8) ?
    Cu1 Cl1 . 2.3067(8) ?
    Cu1 Cl1 3_666 2.4321(8) ?
    Cl1 Cu1 3_666 2.4321(8) ?
    N1 C1 . 1.328(4) ?
    N1 C5 . 1.350(4) ?
    N2 C6 . 1.280(4) ?
    N2 C7 . 1.437(4) ?
    C1 C2 . 1.390(4) ?
    C1 H1A . 0.9500 ?
    C2 C3 . 1.374(4) ?
    C2 H2A . 0.9500 ?
    C3 C4 . 1.384(4) ?
    C3 H3A . 0.9500 ?
    C4 C5 . 1.383(4) ?
    C4 H4A . 0.9500 ?
    C5 C6 . 1.453(4) ?
    C6 H6A . 0.9500 ?
    C7 C12 . 1.379(4) ?
    C7 C8 . 1.393(4) ?
    C8 C9 . 1.375(5) ?
    C8 H8A . 0.9500 ?
    C9 C10 . 1.389(5) ?
    C9 H9A . 0.9500 ?
    C10 C11 . 1.382(4) ?
    C10 C13 . 1.523(5) ?
    C11 C12 . 1.388(4) ?
    C11 H11A . 0.9500 ?
    C12 H12A . 0.9500 ?
    C13 C14 . 1.520(6) ?
    C13 H13A . 0.9900 ?
    C13 H13B . 0.9900 ?
    C14 H14A . 0.9800 ?
    C14 H14B . 0.9800 ?
    C14 H14C . 0.9800 ?
loop_
    _geom_angle_atom_site_label_1
    _geom_angle_atom_site_label_2
    _geom_angle_atom_site_label_3
    _geom_angle_site_symmetry_1
    _geom_angle_site_symmetry_3
    _geom_angle
    _geom_angle_publ_flag
    N2 Cu1 N1 . . 80.94(9) ?
    N2 Cu1 Cl2 . . 94.43(7) ?
    N1 Cu1 Cl2 . . 119.40(7) ?
    N2 Cu1 Cl1 . . 171.55(7) ?
    N1 Cu1 Cl1 . . 93.80(7) ?
    Cl2 Cu1 Cl1 . . 93.91(3) ?
    N2 Cu1 Cl1 . 3_666 90.23(7) ?
    N1 Cu1 Cl1 . 3_666 113.66(7) ?
    Cl2 Cu1 Cl1 . 3_666 126.81(3) ?
    Cl1 Cu1 Cl1 . 3_666 85.82(3) ?
    Cu1 Cl1 Cu1 . 3_666 94.18(3) ?
    C1 N1 C5 . . 118.0(3) ?
    C1 N1 Cu1 . . 130.8(2) ?
    C5 N1 Cu1 . . 111.22(19) ?
    C6 N2 C7 . . 119.9(2) ?
    C6 N2 Cu1 . . 112.36(19) ?
    C7 N2 Cu1 . . 127.69(18) ?
    N1 C1 C2 . . 122.4(3) ?
    N1 C1 H1A . . 118.8 ?
    C2 C1 H1A . . 118.8 ?
    C3 C2 C1 . . 119.5(3) ?
    C3 C2 H2A . . 120.3 ?
    C1 C2 H2A . . 120.3 ?
    C2 C3 C4 . . 118.6(3) ?
    C2 C3 H3A . . 120.7 ?
    C4 C3 H3A . . 120.7 ?
    C5 C4 C3 . . 118.7(3) ?
    C5 C4 H4A . . 120.7 ?
    C3 C4 H4A . . 120.7 ?
    N1 C5 C4 . . 122.8(3) ?
    N1 C5 C6 . . 115.0(3) ?
    C4 C5 C6 . . 122.2(3) ?
    N2 C6 C5 . . 120.3(3) ?
    N2 C6 H6A . . 119.9 ?
    C5 C6 H6A . . 119.9 ?
    C12 C7 C8 . . 119.1(3) ?
    C12 C7 N2 . . 119.5(3) ?
    C8 C7 N2 . . 121.4(3) ?
    C9 C8 C7 . . 119.7(3) ?
    C9 C8 H8A . . 120.1 ?
    C7 C8 H8A . . 120.1 ?
    C8 C9 C10 . . 122.0(3) ?
    C8 C9 H9A . . 119.0 ?
    C10 C9 H9A . . 119.0 ?
    C11 C10 C9 . . 117.5(3) ?
    C11 C10 C13 . . 121.8(3) ?
    C9 C10 C13 . . 120.7(3) ?
    C10 C11 C12 . . 121.3(3) ?
    C10 C11 H11A . . 119.3 ?
    C12 C11 H11A . . 119.3 ?
    C7 C12 C11 . . 120.3(3) ?
    C7 C12 H12A . . 119.9 ?
    C11 C12 H12A . . 119.9 ?
    C14 C13 C10 . . 113.4(3) ?
    C14 C13 H13A . . 108.9 ?
    C10 C13 H13A . . 108.9 ?
    C14 C13 H13B . . 108.9 ?
    C10 C13 H13B . . 108.9 ?
    H13A C13 H13B . . 107.7 ?
    C13 C14 H14A . . 109.5 ?
    C13 C14 H14B . . 109.5 ?
    H14A C14 H14B . . 109.5 ?
    C13 C14 H14C . . 109.5 ?
    H14A C14 H14C . . 109.5 ?
    H14B C14 H14C . . 109.5 ?
loop_
    _geom_torsion_atom_site_label_1
    _geom_torsion_atom_site_label_2
    _geom_torsion_atom_site_label_3
    _geom_torsion_atom_site_label_4
    _geom_torsion_site_symmetry_1
    _geom_torsion_site_symmetry_2
    _geom_torsion_site_symmetry_3
    _geom_torsion_site_symmetry_4
    _geom_torsion
    _geom_torsion_publ_flag
    N2 Cu1 Cl1 Cu1 . . . 3_666 62.3(5) ?
    N1 Cu1 Cl1 Cu1 . . . 3_666 113.48(7) ?
    Cl2 Cu1 Cl1 Cu1 . . . 3_666 -126.67(3) ?
    Cl1 Cu1 Cl1 Cu1 3_666 . . 3_666 0.0 ?
    N2 Cu1 N1 C1 . . . . 178.7(3) ?
    Cl2 Cu1 N1 C1 . . . . -91.4(3) ?
    Cl1 Cu1 N1 C1 . . . . 5.3(3) ?
    Cl1 Cu1 N1 C1 3_666 . . . 92.4(3) ?
    N2 Cu1 N1 C5 . . . . -3.39(19) ?
    Cl2 Cu1 N1 C5 . . . . 86.6(2) ?
    Cl1 Cu1 N1 C5 . . . . -176.73(19) ?
    Cl1 Cu1 N1 C5 3_666 . . . -89.63(19) ?
    N1 Cu1 N2 C6 . . . . 4.2(2) ?
    Cl2 Cu1 N2 C6 . . . . -114.9(2) ?
    Cl1 Cu1 N2 C6 . . . . 56.1(6) ?
    Cl1 Cu1 N2 C6 3_666 . . . 118.1(2) ?
    N1 Cu1 N2 C7 . . . . -176.9(2) ?
    Cl2 Cu1 N2 C7 . . . . 64.0(2) ?
    Cl1 Cu1 N2 C7 . . . . -125.0(4) ?
    Cl1 Cu1 N2 C7 3_666 . . . -63.0(2) ?
    C5 N1 C1 C2 . . . . -0.4(4) ?
    Cu1 N1 C1 C2 . . . . 177.5(2) ?
    N1 C1 C2 C3 . . . . 0.6(5) ?
    C1 C2 C3 C4 . . . . 0.3(5) ?
    C2 C3 C4 C5 . . . . -1.4(5) ?
    C1 N1 C5 C4 . . . . -0.8(4) ?
    Cu1 N1 C5 C4 . . . . -179.1(2) ?
    C1 N1 C5 C6 . . . . -179.5(3) ?
    Cu1 N1 C5 C6 . . . . 2.2(3) ?
    C3 C4 C5 N1 . . . . 1.7(5) ?
    C3 C4 C5 C6 . . . . -179.7(3) ?
    C7 N2 C6 C5 . . . . 176.6(3) ?
    Cu1 N2 C6 C5 . . . . -4.4(4) ?
    N1 C5 C6 N2 . . . . 1.5(4) ?
    C4 C5 C6 N2 . . . . -177.3(3) ?
    C6 N2 C7 C12 . . . . 168.0(3) ?
    Cu1 N2 C7 C12 . . . . -10.8(4) ?
    C6 N2 C7 C8 . . . . -12.8(4) ?
    Cu1 N2 C7 C8 . . . . 168.4(3) ?
    C12 C7 C8 C9 . . . . -2.7(5) ?
    N2 C7 C8 C9 . . . . 178.1(3) ?
    C7 C8 C9 C10 . . . . 0.1(6) ?
    C8 C9 C10 C11 . . . . 2.1(6) ?
    C8 C9 C10 C13 . . . . -178.3(4) ?
    C9 C10 C11 C12 . . . . -1.8(5) ?
    C13 C10 C11 C12 . . . . 178.6(3) ?
    C8 C7 C12 C11 . . . . 2.9(5) ?
    N2 C7 C12 C11 . . . . -177.8(3) ?
    C10 C11 C12 C7 . . . . -0.7(5) ?
    C11 C10 C13 C14 . . . . 123.0(4) ?
    C9 C10 C13 C14 . . . . -56.6(5) ?
loop_
    _geom_hbond_atom_site_label_D
    _geom_hbond_atom_site_label_H
    _geom_hbond_atom_site_label_A
    _geom_hbond_site_symmetry_A
    _geom_hbond_distance_DH
    _geom_hbond_distance_HA
    _geom_hbond_distance_DA
    _geom_hbond_angle_DHA
    C1 H1A Cl1 . 0.95 2.80 3.364(3) 119
    C2 H2A Cl2 1_655 0.95 2.76 3.445(3) 130
    C6 H6A Cl2 2_646 0.95 2.62 3.506(3) 155
    C12 H12A Cl2 . 0.95 2.80 3.450(3) 126.
_iucr_refine_instructions_details
;
TITL k10145   P21/c
CELL  0.71073    7.8480   13.7160   14.4601    90.000   113.924    90.000
ZERR 2         0.0004    0.0006    0.0007     0.000     0.003     0.000
LATT   1
SYMM             - X ,    0.50000 + Y ,    0.50000 - Z
SFAC  C  H Cl Cu  N
UNIT    56 56    8   4   8
TEMP    20
L.S. 9
TEMP -123
SIZE  0.30, 0.25, 0.20
FMAP 2
PLAN 20
ACTA
BOND $H
MPLA  6 N1 C1 C2 C3 C4 C5
MPLA  6 C7 C8 C9 C10 C11 C12
CONF
REM WGHT    0.047100    0.792200
REM WGHT    0.045300    0.837900
REM WGHT    0.044500    0.857900
REM WGHT    0.044300    0.868200
REM WGHT    0.044100    0.870400
REM WGHT    0.044100    0.873100
WGHT    0.044100    0.872900
FVAR       0.34667
CU1   4    0.501292    0.455023    0.612490    11.00000    0.02759    0.01543 =
         0.03103    0.00164    0.01221   -0.00135
CL1   3    0.609702    0.593757    0.563974    11.00000    0.03994    0.01891 =
         0.02897    0.00048    0.01156   -0.00807
CL2   3    0.338256    0.539684    0.686319    11.00000    0.03748    0.01880 =
         0.04161   -0.00436    0.02143   -0.00096
N1    5    0.767016    0.403930    0.701827    11.00000    0.02757    0.01902 =
         0.02576    0.00145    0.01162   -0.00058
N2    5    0.431998    0.321636    0.648805    11.00000    0.02592    0.01711 =
         0.02580   -0.00178    0.01128   -0.00038
C1    1    0.933278    0.444644    0.726407    11.00000    0.02905    0.02767 =
         0.03073    0.00445    0.01265   -0.00143
AFIX  43
H1A   2    0.940298    0.506560    0.698714    11.00000   -1.20000
AFIX   0
C2    1    1.097356    0.399990    0.791155    11.00000    0.02628    0.03903 =
         0.03293    0.00171    0.01141   -0.00255
AFIX  43
H2A   2    1.213896    0.431454    0.807707    11.00000   -1.20000
AFIX   0
C3    1    1.089710    0.309965    0.831051    11.00000    0.02866    0.03257 =
         0.03456    0.00651    0.00741    0.00416
AFIX  43
H3A   2    1.200343    0.278447    0.875651    11.00000   -1.20000
AFIX   0
C4    1    0.917558    0.266187    0.804918    11.00000    0.03602    0.02321 =
         0.03784    0.00497    0.00940    0.00196
AFIX  43
H4A   2    0.907869    0.203383    0.830068    11.00000   -1.20000
AFIX   0
C5    1    0.759845    0.315662    0.741455    11.00000    0.02978    0.02050 =
         0.02986    0.00142    0.01275    0.00222
C6    1    0.573785    0.275174    0.710761    11.00000    0.03223    0.01864 =
         0.03451    0.00428    0.01273    0.00045
AFIX  43
H6A   2    0.557320    0.213969    0.736787    11.00000   -1.20000
AFIX   0
C7    1    0.249595    0.278758    0.614573    11.00000    0.02682    0.02326 =
         0.02976    0.00058    0.01263   -0.00135
C8    1    0.225559    0.180568    0.630826    11.00000    0.02748    0.02498 =
         0.06911    0.01663    0.00813    0.00078
AFIX  43
H8A   2    0.330975    0.139824    0.663385    11.00000   -1.20000
AFIX   0
C9    1    0.048652    0.142865    0.599554    11.00000    0.03299    0.02990 =
         0.08231    0.01759    0.00908   -0.00362
AFIX  43
H9A   2    0.033969    0.075827    0.611145    11.00000   -1.20000
AFIX   0
C10   1   -0.109244    0.199760    0.551542    11.00000    0.02780    0.03460 =
         0.04661    0.00016    0.01360   -0.00255
C11   1   -0.082874    0.296192    0.532832    11.00000    0.02650    0.02830 =
         0.03276   -0.00126    0.00900    0.00479
AFIX  43
H11A  2   -0.188340    0.336354    0.498333    11.00000   -1.20000
AFIX   0
C12   1    0.094632    0.335540    0.563438    11.00000    0.02998    0.01927 =
         0.03169   -0.00001    0.00970    0.00163
AFIX  43
H12A  2    0.109427    0.401825    0.549110    11.00000   -1.20000
AFIX   0
C13   1   -0.303347    0.156446    0.520438    11.00000    0.03254    0.04226 =
         0.07580    0.00363    0.01583   -0.00264
AFIX  23
H13A  2   -0.320539    0.137085    0.582055    11.00000   -1.20000
H13B  2   -0.397122    0.207185    0.485423    11.00000   -1.20000
AFIX   0
C14   1   -0.338377    0.068362    0.451366    11.00000    0.04841    0.07154 =
         0.04790   -0.00285    0.01302   -0.02324
AFIX 137
H14A  2   -0.467474    0.046461    0.430680    11.00000   -1.50000
H14B  2   -0.253228    0.015612    0.487575    11.00000   -1.50000
H14C  2   -0.317015    0.086219    0.391307    11.00000   -1.50000
HKLF 4 1 -1.0000  0.0000  0.0000  0.0000 -1.0000  0.0000  1.0000  0.0000  1.0000
REM  k10145   P21/c
REM R1 =  0.0398 for   2399 Fo > 4sig(Fo)  and  0.0680 for all   3249 data
REM    173 parameters refined using      0 restraints
END
WGHT      0.0441      0.8729
REM Highest difference peak  0.762,  deepest hole -0.695,  1-sigma level  0.131
Q1    1  -0.3910  0.3170  0.5655  11.00000  0.05    0.76
Q2    1   0.5007  0.6333  0.6090  11.00000  0.05    0.67
Q3    1  -0.6584  0.0391  0.4094  11.00000  0.05    0.54
Q4    1   0.6796  0.5450  0.5463  11.00000  0.05    0.52
Q5    1  -0.3930  0.0976  0.2862  11.00000  0.05    0.51
Q6    1   0.3418  0.3721  0.6878  11.00000  0.05    0.51
Q7    1  -0.4118  0.1829  0.5489  11.00000  0.05    0.47
Q8    1   0.4079  0.5976  0.6560  11.00000  0.05    0.47
Q9    1   0.4879  0.3534  0.6201  11.00000  0.05    0.46
Q10   1  -0.0108  0.0042  0.5525  11.00000  0.05    0.40
Q11   1  -0.4134  0.2546  0.4597  11.00000  0.05    0.40
Q12   1   0.4220  0.1940  0.7006  11.00000  0.05    0.40
Q13   1   0.5523  0.1860  0.8553  11.00000  0.05    0.40
Q14   1  -0.5069  0.2777  0.3937  11.00000  0.05    0.39
Q15   1  -0.5279  0.2194  0.4166  11.00000  0.05    0.39
Q16   1   0.4319  0.3957  0.6453  11.00000  0.05    0.39
Q17   1   0.3648  0.1782  0.7202  11.00000  0.05    0.39
Q18   1   0.0099  0.0160  0.6260  11.00000  0.05    0.38
Q19   1   1.1218  0.5002  0.7990  11.00000  0.05    0.37
Q20   1   0.2074  0.5217  0.7306  11.00000  0.05    0.37
;
data_global
_journal_date_recd_electronic     2012-05-08
_journal_date_accepted     2012-06-11
_journal_name_full     'Acta Crystallographica, Section E'
_journal_year     2012
_journal_volume     68
_journal_issue      7
_journal_page_first     m920
_journal_page_last     m921
_journal_paper_category     QM
_journal_paper_doi     10.1107/S1600536812026347
_journal_coeditor_code     FB2253
_publ_contact_author_name     'Dr. Saeed Dehghanpour'
_publ_contact_author_address
; Department of Chemistry
  Alzahra University
  Tehran
  Iran
;
_publ_contact_author_email     khalaj_mehdi@yahoo.com
_publ_contact_author_fax     '98 21 88041344'
_publ_contact_author_phone     '98 21 88041344'
_publ_section_title
;\
A second monoclinic polymorph of
di-\m-chlorido-bis(chlorido{2-[(4-ethylphenyl)iminomethyl]pyridine-\
\k^2^<i>N</i>,<i>N</i>'}copper(II))
;
loop_
    _publ_author_name
    _publ_author_footnote
    _publ_author_address
    'Khalaj, Mehdi' .
; Department of Chemistry
  Islamic Azad University
  Buinzahra Branch
  Qazvin
  Iran
;
    'Dehghanpour, Saeed' .
; Department of Chemistry
  Alzahra University
  Tehran
  Iran
;
    'Mahmoudi, Ali' .
; Department of Chemistry
  Islamic Azad University
  Karaj Branch
  Karaj
  Iran
;
    'Khalaj, Arash' .
; Department of Chemistry
  Islamic Azad University
  Karaj Branch
  Karaj
  Iran
;
    'Lough, Alan J.' .
; Department of Chemistry
  University of Toronto
  80 St. George St., Toronto
  Ontario, Canada M5S 3H6
;
