# Supplementary material for: A second monoclinic polymorph of di-μ-chlorido-bis­(chlorido{2-[(4-ethyl­phen­yl)imino­meth­yl]pyridine-κ2 N,N′}copper(II))
Source: Acta Crystallogr Sect E Struct Rep Online. 2012 Jun 16;68(Pt 7):m920–1. doi: 10.1107/S1600536812026347 (PMC3393187; doi:10.1107/S1600536812026347)
Supplement: Supplementary file 2 [file e-68-0m920-Isup2.hkl]

# 
# h,k,l, Fc-squared, Fo-squared, sigma(Fo-squared) and status flag 
# 
data_I
_shelx_title ' k10145   P21/c' 
_shelx_refln_list_code          4 
_shelx_F_calc_maximum      198.67 
_exptl_crystal_F_000       700.00 
_reflns_d_resolution_high  0.7700 
 
loop_ 
 _symmetry_equiv_pos_as_xyz 
 'x, y, z' 
 '-x, y+1/2, -z+1/2' 
 '-x, -y, -z' 
 'x, -y-1/2, z-1/2' 
 
_cell_length_a     7.8480 
_cell_length_b    13.7160 
_cell_length_c    14.4601 
_cell_angle_alpha  90.000 
_cell_angle_beta  113.924 
_cell_angle_gamma  90.000 
 
_shelx_F_squared_multiplier     1.000 
 
loop_ 
 _refln_index_h 
 _refln_index_k 
 _refln_index_l 
 _refln_F_squared_calc 
 _refln_F_squared_meas 
 _refln_F_squared_sigma 
 _refln_observed_status 
   1   0   0     9575.36     9437.85    224.13 o 
   2   0   0     6632.47     6226.94    152.15 o 
   3   0   0      573.98      474.23     34.45 o 
   4   0   0      292.28      259.37     15.85 o 
   5   0   0     5031.95     5169.17    144.21 o 
   6   0   0       14.26       30.98     12.32 o 
   7   0   0     4146.66     4468.61    205.86 o 
   8   0   0      585.96      656.86     65.32 o 
   9   0   0       35.37       33.78     38.78 o 
   1   1   0      266.65      250.21      6.17 o 
   2   1   0        0.53       15.62     12.60 o 
   3   1   0      274.16      223.99     11.35 o 
   4   1   0      536.00      505.14     20.44 o 
   5   1   0       64.53       43.15     10.16 o 
   6   1   0      161.54      137.71     13.60 o 
   7   1   0      143.63      104.04     15.80 o 
   8   1   0       63.04       47.39     17.62 o 
   9   1   0        2.24       -2.50     25.05 o 
   0   2   0     1745.04     1771.13     64.16 o 
   1   2   0    24312.57     1912.67  10579.49 o 
   2   2   0     3489.74     3101.90     59.32 o 
   3   2   0       63.43       38.55      4.13 o 
   4   2   0     1282.98     1242.71     30.14 o 
   5   2   0     1497.29     1514.46     47.77 o 
   6   2   0     6338.49     6852.85    148.44 o 
   7   2   0     1534.77     1575.63    104.90 o 
   8   2   0      492.06      568.40     38.85 o 
   9   2   0      364.57      390.76     53.92 o 
   1   3   0      428.87      414.46     17.70 o 
   2   3   0      425.48      439.14     11.69 o 
   3   3   0     7413.47     8286.51    145.92 o 
   4   3   0      392.66      341.45     15.54 o 
   5   3   0       15.06        5.82      7.89 o 
   6   3   0       24.35       15.87     10.36 o 
   7   3   0      704.14      748.25     56.33 o 
   8   3   0      228.65      229.44     24.49 o 
   9   3   0      108.89      152.94     38.86 o 
   0   4   0      261.46      239.19      9.78 o 
   1   4   0     1453.85     1278.36     25.90 o 
   2   4   0     1320.58     1162.56     43.28 o 
   3   4   0     1129.59     1137.63     39.46 o 
   4   4   0     1034.82     1011.51     27.46 o 
   5   4   0     1686.69     1714.57     48.80 o 
   6   4   0      893.95      795.03     27.80 o 
   7   4   0      248.24      235.28     16.75 o 
   8   4   0       18.61       17.64     27.71 o 
   9   4   0        0.75      -17.56     33.95 o 
   1   5   0     3010.92     3018.41     89.97 o 
   2   5   0       67.27       40.78      8.50 o 
   3   5   0     3429.07     3752.09    114.58 o 
   4   5   0      897.80      935.98     26.47 o 
   5   5   0        0.05       -4.14      4.32 o 
   6   5   0        6.80        0.54      5.77 o 
   7   5   0      190.25      185.36     17.21 o 
   8   5   0      322.72      295.73     49.34 o 
   0   6   0      966.42      867.99     29.50 o 
   1   6   0     1575.09     1524.03     33.32 o 
   2   6   0      205.96      173.13     13.64 o 
   3   6   0       34.08       23.61     11.51 o 
   4   6   0      261.78      232.54     21.55 o 
   5   6   0      228.84      197.58      9.05 o 
   6   6   0        2.23        1.05      3.90 o 
   7   6   0       78.07       33.20     26.79 o 
   8   6   0      169.83      120.32     32.95 o 
   1   7   0     1944.00     1962.37     49.34 o 
   2   7   0     2584.91     2604.32     72.58 o 
   3   7   0      279.32      229.22     18.91 o 
   4   7   0      794.56      782.24     38.75 o 
   5   7   0      940.99      921.59     45.90 o 
   6   7   0       73.98       63.16     24.46 o 
   7   7   0        4.75        8.99     26.88 o 
   8   7   0        1.25      -22.88     31.79 o 
   0   8   0    11978.93    12712.31    320.45 o 
   1   8   0     2154.84     1952.30     41.09 o 
   2   8   0     1017.31     1010.12     29.89 o 
   3   8   0      915.76      913.72     42.96 o 
   4   8   0      547.34      560.92     33.46 o 
   5   8   0     1256.01     1378.13     82.21 o 
   6   8   0      281.54      308.88     40.11 o 
   7   8   0      845.99      897.59     91.12 o 
   8   8   0      147.05       99.27     52.17 o 
   1   9   0      966.20      913.10     22.63 o 
   2   9   0     2441.39     2516.40     52.33 o 
   3   9   0      658.69      637.74     34.52 o 
   4   9   0        5.85        8.38     14.02 o 
   5   9   0      410.91      281.67     44.35 o 
   6   9   0       36.65       88.04     37.53 o 
   7   9   0        0.72      -37.28     42.44 o 
   8   9   0        4.12      -38.28     38.28 o 
   0  10   0     1504.82     1415.57     48.41 o 
   1  10   0     2785.59     2887.19     60.23 o 
   2  10   0     2370.08     2489.81     53.64 o 
   3  10   0      543.87      498.14     34.79 o 
   4  10   0     2357.91     2509.46    118.41 o 
   5  10   0     3152.46     3383.59    175.41 o 
   6  10   0     3570.59     3674.24    227.50 o 
   7  10   0      587.85      630.74     75.97 o 
   1  11   0       36.10       45.47      9.84 o 
   2  11   0       26.48       30.00      5.14 o 
   3  11   0       10.77      -10.70     29.87 o 
   4  11   0       21.42       44.52     35.36 o 
   5  11   0       22.24       49.59     28.71 o 
   6  11   0        1.75      -10.40     27.21 o 
   7  11   0        0.91      -19.30     36.11 o 
   0  12   0     2314.74     2439.07     83.50 o 
   1  12   0     1745.82     1900.39     45.96 o 
   2  12   0     1594.34     1636.71     47.50 o 
   3  12   0      784.48      832.10     65.40 o 
   4  12   0     1186.72     1084.73     77.22 o 
   5  12   0     2285.68     2541.83    175.07 o 
   6  12   0     1536.96     1596.89    124.73 o 
   1  13   0      346.65      358.10     17.42 o 
   2  13   0      282.29      287.42     14.08 o 
   3  13   0     1825.72     1698.99    113.42 o 
   4  13   0       11.38       84.71     40.44 o 
   5  13   0       13.23       10.40     27.29 o 
   6  13   0        0.07      -16.89     32.37 o 
   0  14   0     3537.08     3569.45    143.45 o 
   1  14   0     1996.87     2039.66     63.04 o 
   2  14   0      236.53      242.95     34.70 o 
   3  14   0      226.95      209.69     37.53 o 
   4  14   0      106.47       -9.07     38.94 o 
   5  14   0      184.21      121.99     53.25 o 
   1  15   0      186.94      195.32     20.98 o 
   2  15   0      129.72       72.81     28.13 o 
   3  15   0        5.13        5.16     25.71 o 
   4  15   0      156.79      197.79     51.76 o 
   5  15   0       50.78       16.81     50.43 o 
   0  16   0     1341.53     1220.78     88.87 o 
   1  16   0      648.20      618.84     57.66 o 
   2  16   0        2.10        0.00     25.38 o 
   3  16   0      124.30       84.46     35.86 o 
   4  16   0      121.87      106.76     50.18 o 
   1  17   0       37.76       -4.99     24.80 o 
   2  17   0       82.16       44.02     30.21 o 
  -9   1   1      432.19      452.94     37.77 o 
  -8   1   1      216.93      190.62     21.70 o 
  -7   1   1      385.19      388.99     20.54 o 
  -6   1   1       97.92       92.88     10.37 o 
  -5   1   1     3273.78     3308.90    118.12 o 
  -4   1   1     2299.58     2060.68     42.83 o 
  -3   1   1     1955.59     1721.35     36.13 o 
  -2   1   1     3768.33     3288.03     62.17 o 
  -1   1   1    13949.38    13177.66    215.98 o 
   1   1   1    15401.36    16304.45    310.48 o 
   2   1   1    10560.63    10425.16    206.99 o 
   3   1   1     3503.39     3604.69     70.98 o 
   4   1   1        4.47        4.84      5.20 o 
   5   1   1      111.80       88.26     11.12 o 
   6   1   1     1315.20     1313.44     38.53 o 
   7   1   1     1346.75     1576.04     68.02 o 
   8   1   1     1095.86     1193.41     65.72 o 
   9   1   1      189.47      115.16     36.28 o 
  -9   2   1        5.30       33.95     30.21 o 
  -8   2   1        3.82      -17.22     17.22 o 
  -7   2   1       10.60       18.15     10.08 o 
  -6   2   1      106.73       93.41      9.51 o 
  -5   2   1      240.62      212.05     18.69 o 
  -4   2   1     2619.04     2548.37     51.98 o 
  -3   2   1    10871.36    11064.63    191.85 o 
  -2   2   1    11600.26    11368.54    195.78 o 
  -1   2   1     1340.57     1307.87     29.83 o 
   0   2   1     7172.81     7031.10    153.97 o 
   1   2   1     2319.70     2555.53     45.63 o 
   2   2   1      872.42      969.19     21.36 o 
   3   2   1      994.78      938.22     30.74 o 
   4   2   1      860.39      840.82     21.79 o 
   5   2   1     1831.73     1854.99     78.12 o 
   6   2   1      169.76      135.63     15.36 o 
   7   2   1      644.27      753.14     40.44 o 
   8   2   1      264.22      259.28     42.60 o 
   9   2   1       23.35       36.28     45.02 o 
  -9   3   1        1.11       30.21     39.03 o 
  -8   3   1       47.47       30.04     14.82 o 
  -7   3   1      235.73      201.72     21.72 o 
  -6   3   1     3058.96     3164.90     78.61 o 
  -5   3   1     2752.84     2767.52     58.68 o 
  -4   3   1     1989.79     1779.15     55.60 o 
  -3   3   1     3190.23     3106.50     58.91 o 
  -2   3   1      251.66      284.16      7.73 o 
  -1   3   1       12.19       45.17     12.95 o 
   0   3   1     4450.03     4631.96    122.41 o 
   1   3   1     5240.23     5420.35    106.13 o 
   2   3   1     4016.98     3979.37     72.15 o 
   3   3   1      161.19      263.27     17.52 o 
   4   3   1      862.27      795.97     33.57 o 
   5   3   1      612.56      540.36     23.94 o 
   6   3   1      330.10      277.47     14.97 o 
   7   3   1      640.05      618.76     42.27 o 
   8   3   1      214.48      136.63     35.11 o 
  -9   4   1      272.49      265.11     53.09 o 
  -8   4   1       89.22       81.88     16.80 o 
  -7   4   1      141.68      100.74     12.90 o 
  -6   4   1        3.21       -5.65      6.14 o 
  -5   4   1      940.49      901.00     24.11 o 
  -4   4   1     5383.35     5225.42     95.15 o 
  -3   4   1     7806.59     7345.94    127.58 o 
  -2   4   1     4717.38     4474.63    131.72 o 
  -1   4   1       16.83       34.11     18.88 o 
   0   4   1       12.75       20.41      3.37 o 
   1   4   1        6.49        7.76      2.08 o 
   2   4   1     1348.03     1273.69     42.75 o 
   3   4   1     3236.43     3348.85     62.67 o 
   4   4   1     2604.47     2664.01     56.16 o 
   5   4   1     1093.03     1084.49     49.53 o 
   6   4   1     1827.80     1786.68     70.21 o 
   7   4   1      682.73      768.93     46.21 o 
   8   4   1      395.79      342.66     49.01 o 
  -9   5   1       28.94      -18.97     48.10 o 
  -8   5   1       64.07       40.69     40.69 o 
  -7   5   1       25.57       18.43     15.77 o 
  -6   5   1      328.59      336.54     14.92 o 
  -5   5   1     1122.11     1196.18     30.82 o 
  -4   5   1      803.85      776.66     47.63 o 
  -3   5   1        6.86        8.99      3.39 o 
  -2   5   1      288.28      284.97     14.83 o 
  -1   5   1     1633.32     1596.92     56.88 o 
   0   5   1      174.07      190.40      7.08 o 
   1   5   1      349.95      330.05     17.78 o 
   2   5   1     1863.91     1921.99     57.33 o 
   3   5   1      426.38      397.47     23.26 o 
   4   5   1      563.34      572.22     15.00 o 
   5   5   1      358.14      344.28     20.61 o 
   6   5   1       32.34       13.98      9.40 o 
   7   5   1        6.59        0.21     64.53 o 
   8   5   1       53.52       45.27     30.21 o 
  -8   6   1       72.86       31.87     28.04 o 
  -7   6   1      124.07      123.29     13.60 o 
  -6   6   1        3.13       -0.63      9.95 o 
  -5   6   1     1021.96     1016.13     25.57 o 
  -4   6   1     3078.80     3002.60     95.09 o 
  -3   6   1     2691.69     2537.02     79.56 o 
  -2   6   1     3560.25     3496.16     75.54 o 
  -1   6   1      466.85      452.86     12.18 o 
   0   6   1     4258.07     4324.93     91.76 o 
   1   6   1     2571.70     2398.68     46.10 o 
   2   6   1     9982.31     9963.88    256.25 o 
   3   6   1     5544.50     5607.10    152.35 o 
   4   6   1     1977.00     1978.31     74.21 o 
   5   6   1      203.08      201.80     26.25 o 
   6   6   1       91.10       50.47      5.76 o 
   7   6   1      150.57      116.66     31.70 o 
   8   6   1      169.48      167.59     44.10 o 
  -8   7   1       54.00       76.80     35.86 o 
  -7   7   1       50.23       76.05     41.27 o 
  -6   7   1        2.52      -10.40     19.47 o 
  -5   7   1      101.28       71.84     16.63 o 
  -4   7   1      741.26      656.45     48.35 o 
  -3   7   1      203.09      160.86     20.51 o 
  -2   7   1      790.30      750.70     32.08 o 
  -1   7   1     2210.60     2224.75     75.39 o 
   0   7   1     3028.18     3098.28     81.17 o 
   1   7   1      879.74      828.46     19.12 o 
   2   7   1       73.24       55.48     11.63 o 
   3   7   1       93.28       79.15     16.89 o 
   4   7   1      100.50       98.58     16.33 o 
   5   7   1        8.69       -9.07     18.06 o 
   6   7   1       49.41       29.46     23.05 o 
   7   7   1      163.39       69.90     30.54 o 
   8   7   1       48.53       58.08     35.36 o 
  -8   8   1      351.64      260.37     59.00 o 
  -7   8   1      109.49       98.27     37.53 o 
  -6   8   1     1079.45     1122.26     75.72 o 
  -5   8   1      459.39      467.89     48.68 o 
  -4   8   1      329.70      321.92     29.79 o 
  -3   8   1     1023.31      981.71     40.15 o 
  -2   8   1      450.05      454.53     18.99 o 
  -1   8   1      198.97      204.85      9.04 o 
   0   8   1      195.34      252.24     10.61 o 
   1   8   1     3959.65     4052.90     78.46 o 
   2   8   1     8332.38     8482.02    220.78 o 
   3   8   1     3704.71     3831.48    142.00 o 
   4   8   1      749.15      723.66     41.45 o 
   5   8   1        5.60        3.91     20.72 o 
   6   8   1       46.12        5.16     24.38 o 
   7   8   1       20.81       13.98     29.29 o 
   8   8   1       73.87       20.22     49.34 o 
  -8   9   1       77.68       96.44     41.11 o 
  -7   9   1      272.14      240.89     55.75 o 
  -6   9   1      784.77      822.54     71.89 o 
  -5   9   1     2451.38     2578.52    129.31 o 
  -4   9   1      581.29      501.76     33.93 o 
  -3   9   1      529.97      560.75     29.42 o 
  -2   9   1      336.52      318.33     13.08 o 
  -1   9   1      122.94      135.42      9.36 o 
   0   9   1      643.63      610.67     17.76 o 
   1   9   1     1863.74     1809.48     51.04 o 
   2   9   1     5937.58     6144.32    137.40 o 
   3   9   1     3242.20     3175.54    110.57 o 
   4   9   1      629.88      640.14     52.09 o 
   5   9   1      644.10      700.22     59.58 o 
   6   9   1      676.32      551.52     66.90 o 
   7   9   1      365.60      463.32     75.31 o 
  -7  10   1        2.33       53.17     37.61 o 
  -6  10   1        0.66        3.91     23.55 o 
  -5  10   1      147.32      109.26     28.96 o 
  -4  10   1      438.62      474.88     46.35 o 
  -3  10   1        1.81        2.12     12.89 o 
  -2  10   1       32.78       29.96      4.94 o 
  -1  10   1       14.86       12.98      5.29 o 
   0  10   1       12.56        8.37     10.63 o 
   1  10   1      373.08      413.51     15.14 o 
   2  10   1     1258.70     1335.92     32.69 o 
   3  10   1     1842.83     1737.29     68.36 o 
   4  10   1       47.92       16.89     22.13 o 
   5  10   1      110.07       64.74     29.79 o 
   6  10   1       12.70       23.13     29.62 o 
   7  10   1        6.39       -5.08     29.37 o 
  -7  11   1      516.76      594.79     70.23 o 
  -6  11   1     2152.33     2340.63    169.00 o 
  -5  11   1     3486.39     3865.87    205.78 o 
  -4  11   1     2170.28     2217.64    117.91 o 
  -3  11   1     5548.21     5684.79    177.37 o 
  -2  11   1       79.92       77.33     12.88 o 
  -1  11   1        9.12       12.11      6.84 o 
   0  11   1      645.07      643.80     28.24 o 
   1  11   1     3271.14     3421.77     80.25 o 
   2  11   1     2690.07     2828.07     63.33 o 
   3  11   1       44.94       29.87     22.13 o 
   4  11   1     1582.13     1629.76    104.18 o 
   5  11   1      543.89      481.79     51.84 o 
   6  11   1      221.97      200.95     54.09 o 
  -6  12   1       89.33       98.02     39.19 o 
  -5  12   1        1.06       48.59     32.87 o 
  -4  12   1      265.58      222.67     43.52 o 
  -3  12   1      554.86      495.43     50.09 o 
  -2  12   1       14.66       10.43      7.89 o 
  -1  12   1      320.32      311.37     15.42 o 
   0  12   1      196.91      207.93     12.67 o 
   1  12   1      195.87      190.27     11.63 o 
   2  12   1      700.57      707.37     30.69 o 
   3  12   1      485.81      493.85     48.01 o 
   4  12   1       85.08       28.54     33.70 o 
   5  12   1        0.75       33.62     28.46 o 
   6  12   1        0.24       33.53     30.95 o 
  -6  13   1      614.17      552.35     79.72 o 
  -5  13   1     1283.77     1316.14    115.50 o 
  -4  13   1     1480.30     1504.94    111.83 o 
  -3  13   1       71.21       68.23     31.45 o 
  -2  13   1       97.41      101.47      9.42 o 
  -1  13   1      290.39      289.17     14.68 o 
   0  13   1     1087.16     1132.57     38.58 o 
   1  13   1     2515.24     2579.73     72.85 o 
   2  13   1     1815.27     1927.34    103.11 o 
   3  13   1     1177.43     1264.47     86.71 o 
   4  13   1       60.46       47.85     29.79 o 
   5  13   1       64.83      -14.23     45.27 o 
   6  13   1      464.28      435.19     68.23 o 
  -5  14   1       81.55       65.32     33.95 o 
  -4  14   1      304.32      302.14     45.77 o 
  -3  14   1       10.74        9.15     23.47 o 
  -2  14   1       91.85       82.70     15.45 o 
  -1  14   1        2.35       10.54     15.23 o 
   0  14   1      126.81      157.23     12.30 o 
   1  14   1     1415.53     1459.54     48.18 o 
   2  14   1     1344.12     1242.00     81.88 o 
   3  14   1      921.39      975.98     78.55 o 
   4  14   1       50.45       79.97     32.29 o 
   5  14   1       40.37       38.69     39.94 o 
  -5  15   1      108.91       35.20     33.87 o 
  -4  15   1      105.88      108.01     35.11 o 
  -3  15   1       11.13        6.49     27.21 o 
  -2  15   1       51.12       19.30     21.88 o 
  -1  15   1      388.48      398.39     27.96 o 
   0  15   1     1550.31     1599.90     65.15 o 
   1  15   1      897.46      989.42     67.57 o 
   2  15   1      368.07      318.45     49.51 o 
   3  15   1        4.45       43.52     39.69 o 
   4  15   1      307.86      330.10     55.25 o 
  -4  16   1      338.62      306.71     51.76 o 
  -3  16   1     1237.93     1232.26    102.02 o 
  -2  16   1      467.28      452.91     53.67 o 
  -1  16   1       57.90       57.89     17.03 o 
   0  16   1      559.11      569.65     36.60 o 
   1  16   1      208.91      197.79     34.87 o 
   2  16   1     1346.33     1296.75    102.35 o 
   3  16   1      371.55      399.33     59.83 o 
  -2  17   1        4.84      -24.05     29.12 o 
  -1  17   1        0.09       23.71     32.45 o 
   0  17   1       90.89       58.41     32.87 o 
   1  17   1      113.44       35.78     37.03 o 
   2  17   1       82.43       61.33     32.54 o 
  -9   0   2      149.26      137.38     32.78 o 
  -8   0   2        5.89       -1.25     17.72 o 
  -7   0   2      848.44      836.61    101.89 o 
  -6   0   2      102.69       72.36     13.28 o 
  -5   0   2       27.32       16.88      9.53 o 
  -4   0   2      150.83       87.41      9.37 o 
  -3   0   2     1207.73     1096.11     34.74 o 
  -2   0   2       53.92       59.91      5.19 o 
  -1   0   2        3.33        8.03      2.82 o 
   0   0   2      224.23      247.89      9.18 o 
   1   0   2     4033.80     4447.14    114.20 o 
   2   0   2     1802.58     2008.09     56.37 o 
   3   0   2      431.92      471.70     20.65 o 
   4   0   2     1067.89     1105.07     41.71 o 
   5   0   2        5.08       -8.60      9.34 o 
   6   0   2       65.02       43.13     12.47 o 
   8   0   2      289.08      239.65     36.45 o 
  -9   1   2       20.25       -8.25     29.00 o 
  -8   1   2        5.88      -14.75     14.75 o 
  -7   1   2        8.33       -3.93     10.66 o 
  -6   1   2      510.22      471.30     37.40 o 
  -5   1   2      751.31      663.02     28.40 o 
  -4   1   2     5977.10     6238.67    112.55 o 
  -3   1   2     2215.89     1987.89     40.86 o 
  -2   1   2     1846.34     1703.71     38.82 o 
  -1   1   2     1636.27     1544.93     29.80 o 
   0   1   2     7472.97     7551.33    125.07 o 
   1   1   2       16.27       30.14      3.01 o 
   2   1   2      154.22      176.35      7.89 o 
   3   1   2     1408.74     1468.02     32.76 o 
   4   1   2      979.45      944.89     33.35 o 
   5   1   2        3.34        9.47      6.51 o 
   6   1   2      158.20      152.51     14.70 o 
   7   1   2       84.47       64.84     17.31 o 
   8   1   2       60.90       39.21     17.28 o 
  -9   2   2      131.74       87.81     21.05 o 
  -8   2   2        0.15      -11.43     18.35 o 
  -7   2   2      467.74      398.03     43.00 o 
  -6   2   2      211.72      202.39     19.59 o 
  -5   2   2      266.64      257.57     12.45 o 
  -4   2   2     2383.15     2303.52     47.33 o 
  -3   2   2      741.03      677.93     16.18 o 
  -2   2   2       17.56       18.38      3.14 o 
  -1   2   2     3873.02     3850.02     70.90 o 
   0   2   2       60.25       66.77      4.73 o 
   1   2   2     2378.93     2354.29     45.94 o 
   2   2   2     1618.05     1606.06     32.16 o 
   3   2   2      856.65      857.09     20.27 o 
   4   2   2       50.31       34.16      6.64 o 
   5   2   2     1702.87     1721.64     45.29 o 
   6   2   2        0.02        1.92     15.00 o 
   7   2   2       32.84       26.04     12.36 o 
   8   2   2      123.56       77.11     20.38 o 
  -9   3   2      425.68      415.97     55.83 o 
  -8   3   2      210.13      198.93     21.81 o 
  -7   3   2      387.75      356.61     47.76 o 
  -6   3   2      183.94      171.41     19.61 o 
  -5   3   2     2148.34     2098.46     45.87 o 
  -4   3   2     6070.56     5890.72    105.94 o 
  -3   3   2    12836.37    12292.39    208.09 o 
  -2   3   2    11961.78    11829.50    249.78 o 
  -1   3   2     1308.33     1301.79     26.06 o 
   0   3   2       30.99       58.37      8.00 o 
   1   3   2     1113.09     1225.50     24.64 o 
   2   3   2     3364.81     3424.46     61.77 o 
   3   3   2     3920.21     3913.06     75.29 o 
   4   3   2     5993.65     6181.21    115.57 o 
   5   3   2     2918.57     3145.42    100.14 o 
   6   3   2     1945.39     2187.15    112.63 o 
   7   3   2      688.46      833.04     45.90 o 
   8   3   2       79.11       56.33     30.04 o 
  -9   4   2       25.11        0.00     26.71 o 
  -8   4   2       21.34        2.38     14.95 o 
  -7   4   2      130.74      137.17     23.98 o 
  -6   4   2       40.25       31.13      7.17 o 
  -5   4   2      443.69      398.27     14.82 o 
  -4   4   2     1260.09     1218.45     28.14 o 
  -3   4   2     2452.24     2592.69     50.62 o 
  -2   4   2     2231.61     2185.35     50.94 o 
  -1   4   2     4761.00     5086.07    146.49 o 
   0   4   2     2827.04     2988.28    105.44 o 
   1   4   2      125.66      119.51      4.51 o 
   2   4   2      547.16      511.03     12.84 o 
   3   4   2      770.61      654.22     17.12 o 
   4   4   2      547.53      531.53     16.34 o 
   5   4   2        4.14       -3.30      6.60 o 
   6   4   2       33.94       17.08      8.12 o 
   7   4   2       52.26       56.74     12.53 o 
   8   4   2       58.01       85.21     43.85 o 
  -9   5   2      507.58      502.34     70.15 o 
  -8   5   2     1293.53     1380.46    109.26 o 
  -7   5   2      868.46      922.64     53.48 o 
  -6   5   2      837.97      757.76     40.71 o 
  -5   5   2     1419.76     1358.93     33.93 o 
  -4   5   2     4232.72     4146.66     77.69 o 
  -3   5   2    16196.07    16265.30    425.99 o 
  -2   5   2    14446.11    14245.36    281.40 o 
  -1   5   2    13143.08    13301.17    392.48 o 
   0   5   2      133.06      112.43      5.76 o 
   1   5   2     1129.46      996.12     22.04 o 
   2   5   2     2602.48     2467.24     71.86 o 
   3   5   2     5920.05     5696.42    100.92 o 
   4   5   2     7386.46     7750.08    145.42 o 
   5   5   2     2060.55     2147.70     53.67 o 
   6   5   2      737.28      769.13     30.44 o 
   7   5   2      122.94       62.99     28.96 o 
   8   5   2      499.73      495.35     61.58 o 
  -9   6   2       22.42       -6.41     34.53 o 
  -8   6   2       73.03       37.28     32.20 o 
  -7   6   2       66.87       49.93     19.93 o 
  -6   6   2       39.79       36.00      5.68 o 
  -5   6   2      233.86      210.24     26.56 o 
  -4   6   2      157.80      156.17      7.25 o 
  -3   6   2      190.72      205.08      7.59 o 
  -2   6   2      681.70      672.15     32.88 o 
  -1   6   2     6397.17     7119.45    324.43 o 
   0   6   2       38.63       50.67      4.95 o 
   1   6   2      191.04      174.93      7.89 o 
   2   6   2      561.62      608.75     26.14 o 
   3   6   2     1161.85     1230.07     47.69 o 
   4   6   2      836.51      794.52     40.11 o 
   5   6   2      825.92      708.77     19.70 o 
   6   6   2      295.53      262.34     16.45 o 
   7   6   2       44.08       74.47     31.54 o 
   8   6   2      109.03       89.12     36.45 o 
  -8   7   2     1351.46     1569.02    140.88 o 
  -7   7   2     1197.02     1290.51     96.44 o 
  -6   7   2      119.93      118.73     11.73 o 
  -5   7   2      180.69      169.16     11.10 o 
  -4   7   2      373.02      345.40     23.65 o 
  -3   7   2     3961.41     4113.19    101.42 o 
  -2   7   2     7639.51     7972.57    213.53 o 
  -1   7   2     4674.23     4527.11    104.43 o 
   0   7   2     8408.04     8500.70    201.26 o 
   1   7   2     5182.83     5040.26     93.63 o 
   2   7   2     7750.56     8308.37    214.37 o 
   3   7   2     7027.45     7459.92    360.72 o 
   4   7   2     3224.73     3252.82    136.59 o 
   5   7   2     1096.17     1052.28     68.15 o 
   6   7   2       32.37       30.54     24.21 o 
   7   7   2       75.63       27.79     29.12 o 
   8   7   2       95.41       91.78     40.27 o 
  -8   8   2       19.38      -14.23     46.60 o 
  -7   8   2        3.57       32.62     31.29 o 
  -6   8   2       24.97       38.11     32.87 o 
  -5   8   2      269.71      115.41     31.87 o 
  -4   8   2      333.53      324.78     27.34 o 
  -3   8   2      461.23      449.24     16.38 o 
  -2   8   2      185.71      153.26     15.16 o 
  -1   8   2      147.04      143.40      8.10 o 
   0   8   2        0.14       -3.50      6.01 o 
   1   8   2      155.16      132.07     11.44 o 
   2   8   2     1632.22     1603.71     58.72 o 
   3   8   2        3.02      -11.84     12.03 o 
   4   8   2       41.69       22.83     15.27 o 
   5   8   2       27.34       73.23     32.12 o 
   6   8   2        6.22      -28.04     28.04 o 
   7   8   2       17.95      -29.12     29.12 o 
  -8   9   2      873.53     1006.01     98.60 o 
  -7   9   2      536.69      489.94     64.07 o 
  -6   9   2      450.60      413.64     47.43 o 
  -5   9   2       41.92       46.43     25.21 o 
  -4   9   2       70.50       30.81     14.34 o 
  -3   9   2     2359.41     2344.31     60.29 o 
  -2   9   2     1264.88     1300.44     32.28 o 
  -1   9   2     1433.56     1360.98     48.39 o 
   0   9   2     1014.88      908.71     24.55 o 
   1   9   2      965.72      956.35     23.85 o 
   2   9   2     4105.97     4240.67    183.48 o 
   3   9   2       39.20       37.36     16.77 o 
   4   9   2     1311.52     1445.37     85.54 o 
   5   9   2      349.27      353.81     46.35 o 
   6   9   2        6.25       23.05     39.61 o 
   7   9   2       13.93       69.81     46.93 o 
  -8  10   2        1.68       28.54     41.52 o 
  -7  10   2       34.49      -11.82     31.37 o 
  -6  10   2      166.93       59.33     31.62 o 
  -5  10   2      468.87      497.85     49.18 o 
  -4  10   2     2888.65     2996.16    145.95 o 
  -3  10   2        1.16       -4.25     10.02 o 
  -2  10   2      300.77      261.91     14.22 o 
  -1  10   2     1678.68     1624.64     37.42 o 
   0  10   2      169.47      168.92     17.68 o 
   1  10   2      789.18      827.36     22.08 o 
   2  10   2       41.37       32.65     13.39 o 
   3  10   2     2446.30     2517.29     93.10 o 
   4  10   2      253.37      178.40     29.71 o 
   5  10   2        1.61      -24.46     24.46 o 
   6  10   2       46.44        5.16     31.95 o 
   7  10   2       90.95      134.72     43.19 o 
  -7  11   2       71.52       40.61     37.94 o 
  -6  11   2        0.92      -21.14     27.71 o 
  -5  11   2       33.28       35.78     26.54 o 
  -4  11   2      282.10      294.48     37.36 o 
  -3  11   2       66.99       56.65      8.53 o 
  -2  11   2      753.90      757.75     23.01 o 
  -1  11   2       30.80       52.06      8.22 o 
   0  11   2      116.81      108.11      8.92 o 
   1  11   2       54.96       39.72     10.27 o 
   2  11   2     1202.91     1289.94     28.02 o 
   3  11   2      538.22      502.42     47.85 o 
   4  11   2        0.34      -11.65     23.22 o 
   5  11   2       51.46       -8.99     28.29 o 
   6  11   2        8.97      -46.10     46.10 o 
  -7  12   2        8.86       43.19     39.28 o 
  -6  12   2       16.00       51.42     31.62 o 
  -5  12   2      569.88      503.17     57.00 o 
  -4  12   2     1120.06     1131.99     78.55 o 
  -3  12   2     1295.49     1346.73     38.29 o 
  -2  12   2      315.10      332.27     17.56 o 
  -1  12   2     1042.26     1102.17     32.75 o 
   0  12   2      279.59      251.27     14.15 o 
   1  12   2        9.67        1.02      6.86 o 
   2  12   2     1376.79     1487.30     40.48 o 
   3  12   2      538.20      494.69     49.01 o 
   4  12   2      169.92      219.26     50.34 o 
   5  12   2       47.81       79.80     45.02 o 
   6  12   2      220.88      226.67     47.43 o 
  -6  13   2      180.62      152.61     40.77 o 
  -5  13   2      167.11      142.62     37.03 o 
  -4  13   2        4.68       33.12     25.13 o 
  -3  13   2       71.59       69.21     14.88 o 
  -2  13   2      477.68      441.41     21.12 o 
  -1  13   2       78.26       88.69     10.30 o 
   0  13   2     1089.45     1166.95     43.86 o 
   1  13   2     1395.01     1511.17     45.73 o 
   2  13   2     1292.97     1378.32     36.03 o 
   3  13   2      153.46      177.16     42.35 o 
   4  13   2       66.07       15.48     30.87 o 
   5  13   2       56.65       88.62     37.28 o 
  -6  14   2       36.64      -32.78     36.78 o 
  -5  14   2        1.73        5.24     27.63 o 
  -4  14   2       51.45       -2.66     26.38 o 
  -3  14   2      168.45      149.86     32.87 o 
  -2  14   2       36.47       36.41     15.37 o 
  -1  14   2        2.60       -6.84      9.79 o 
   0  14   2      291.10      255.09     17.30 o 
   1  14   2      194.56      189.10     27.58 o 
   2  14   2      693.52      625.83     57.17 o 
   3  14   2      161.09      189.22     35.78 o 
   4  14   2        2.26        5.16     29.46 o 
   5  14   2      181.49      171.75     43.60 o 
  -5  15   2       93.43      100.93     40.61 o 
  -4  15   2      130.91      107.42     38.03 o 
  -3  15   2      593.34      537.96     58.83 o 
  -2  15   2      889.16      959.94     43.57 o 
  -1  15   2     1731.84     1720.69     71.42 o 
   0  15   2      784.02      848.30     53.88 o 
   1  15   2     1139.06     1244.14     56.92 o 
   2  15   2     1264.19     1260.72     91.12 o 
   3  15   2     1422.58     1558.37    126.23 o 
   4  15   2      863.33      851.99     86.95 o 
  -4  16   2      147.52      173.16     41.69 o 
  -3  16   2       50.84       90.70     33.70 o 
  -2  16   2      218.80      229.99     46.26 o 
  -1  16   2        9.38        0.47     18.32 o 
   0  16   2       55.96       68.84     25.13 o 
   1  16   2        0.89      -11.15     23.55 o 
   2  16   2       37.16       16.31     27.63 o 
   3  16   2       21.06       64.49     32.87 o 
  -3  17   2     2241.03     2382.06    159.02 o 
  -2  17   2     1376.28     1536.15    111.25 o 
  -1  17   2     1018.05     1013.92     76.80 o 
   0  17   2      331.00      303.72     42.60 o 
   1  17   2       19.33       22.13     24.63 o 
   2  17   2      216.04      137.05     41.11 o 
  -9   1   3       13.09       -0.31     24.13 o 
  -8   1   3       65.14       58.00     16.16 o 
  -7   1   3      618.12      627.37     27.17 o 
  -6   1   3     4059.43     4071.20     94.34 o 
  -5   1   3     4589.32     4629.63     92.38 o 
  -4   1   3     1747.20     1700.56     36.80 o 
  -3   1   3     1445.61     1495.29     31.36 o 
  -2   1   3     4366.75     4354.44     78.88 o 
  -1   1   3     4874.43     4924.98     86.06 o 
   0   1   3    11401.93    11942.84    204.14 o 
   1   1   3    13714.15    14683.96    245.07 o 
   2   1   3     4398.39     4652.60     85.58 o 
   3   1   3     1056.27     1037.02     31.29 o 
   4   1   3      852.47      873.91     25.75 o 
   5   1   3      150.67      160.44     11.52 o 
   6   1   3      576.64      575.78     23.50 o 
   7   1   3      259.43      304.29     27.58 o 
   8   1   3       14.25        7.78     18.50 o 
  -9   2   3        3.84       -2.90     14.63 o 
  -8   2   3      328.08      315.12     27.12 o 
  -7   2   3       50.11       53.01     13.12 o 
  -6   2   3     1498.68     1514.26     43.77 o 
  -5   2   3     1923.51     1926.16     42.14 o 
  -4   2   3       48.35       18.32      4.99 o 
  -3   2   3     3266.30     3082.38     59.09 o 
  -2   2   3     2929.76     2777.48     53.83 o 
  -1   2   3    21993.70    22290.90    364.97 o 
   0   2   3     1588.21     1696.76     32.12 o 
   1   2   3     1310.57     1516.60     29.62 o 
   2   2   3      804.64      892.80     20.54 o 
   3   2   3     1027.43     1034.60     29.63 o 
   4   2   3     2742.03     2909.12     64.68 o 
   5   2   3     2218.60     2344.87     67.26 o 
   6   2   3     1604.92     1636.28     50.08 o 
   7   2   3      153.35      133.25     19.39 o 
   8   2   3       34.52       23.88     27.63 o 
  -9   3   3        0.94       -7.66     25.55 o 
  -8   3   3        1.18        0.10     17.27 o 
  -7   3   3     1875.65     1858.14    103.75 o 
  -6   3   3       99.83       65.73     11.09 o 
  -5   3   3     1741.20     1623.78     38.78 o 
  -4   3   3       11.93        5.15      7.34 o 
  -3   3   3      294.65      280.39     10.08 o 
  -2   3   3      164.38      176.08      7.34 o 
  -1   3   3     2297.72     2478.73     47.26 o 
   0   3   3     6855.03     7083.82    164.18 o 
   1   3   3     1115.62     1058.68     24.06 o 
   2   3   3     1263.98     1308.92     27.96 o 
   3   3   3       40.50       52.65      5.61 o 
   4   3   3        2.84        8.98      5.17 o 
   5   3   3      520.01      557.57     28.63 o 
   6   3   3      812.21      793.06     43.29 o 
   7   3   3      648.00      791.38     84.04 o 
   8   3   3      158.52      200.62     41.36 o 
  -9   4   3       63.50       11.57     26.96 o 
  -8   4   3      781.85      854.23     40.86 o 
  -7   4   3     1189.34     1254.76     58.65 o 
  -6   4   3     2419.43     2476.04     59.00 o 
  -5   4   3     2085.30     2113.34     47.78 o 
  -4   4   3     3652.62     3545.67     68.02 o 
  -3   4   3     5845.78     5882.14    122.59 o 
  -2   4   3     7634.29     7586.18    185.12 o 
  -1   4   3    15025.87    14703.93    415.44 o 
   0   4   3     3245.20     2983.87     56.68 o 
   1   4   3     1035.91      937.69     22.02 o 
   2   4   3       94.94      123.58      6.15 o 
   3   4   3     1029.31     1077.32     25.74 o 
   4   4   3     3922.12     4200.55     88.20 o 
   5   4   3     2456.57     2724.08     66.17 o 
   6   4   3     2362.72     2523.21    110.83 o 
   7   4   3      141.95      150.94     41.52 o 
   8   4   3       58.70       52.59     32.62 o 
  -9   5   3        0.10       -6.41     30.87 o 
  -8   5   3       10.96       36.90     13.23 o 
  -7   5   3     1072.83     1022.81     77.29 o 
  -6   5   3        7.25       -7.57      9.58 o 
  -5   5   3        5.81       -6.12      6.12 o 
  -4   5   3       56.00       62.37      6.02 o 
  -3   5   3     1313.39     1333.01     52.34 o 
  -2   5   3     2190.35     2115.44     67.49 o 
  -1   5   3    10050.37    10858.42    251.10 o 
   0   5   3     1008.49      954.82     32.28 o 
   1   5   3       65.22       57.52      6.01 o 
   2   5   3       77.88       63.28      7.58 o 
   3   5   3     1838.74     1843.24     39.60 o 
   4   5   3      319.14      296.89     11.50 o 
   5   5   3       15.16       13.41      9.75 o 
   6   5   3      107.50       78.31     13.15 o 
   7   5   3       63.91       67.98     33.95 o 
   8   5   3       57.20       96.52     50.09 o 
  -9   6   3      470.41      527.30     72.23 o 
  -8   6   3     1289.90     1402.26    115.75 o 
  -7   6   3     2227.83     2320.04     91.07 o 
  -6   6   3     1604.56     1652.40     51.97 o 
  -5   6   3      212.31      210.14     10.57 o 
  -4   6   3      745.34      801.88     20.70 o 
  -3   6   3     1514.47     1499.66     69.53 o 
  -2   6   3     7371.08     7380.41    149.12 o 
  -1   6   3    13517.70    13905.28    312.91 o 
   0   6   3    10148.18    10281.16    259.98 o 
   1   6   3     3885.17     3880.86     74.08 o 
   2   6   3      812.34      752.31     28.12 o 
   3   6   3      833.47      797.29     40.81 o 
   4   6   3     2316.39     2304.79     48.60 o 
   5   6   3     2321.53     2414.56     63.30 o 
   6   6   3      906.73      892.93     71.23 o 
   7   6   3      159.63      162.59     41.61 o 
  -9   7   3        0.73       16.81     37.44 o 
  -8   7   3       17.78       32.54     31.20 o 
  -7   7   3       36.38       32.09      9.59 o 
  -6   7   3      185.58      197.61     13.26 o 
  -5   7   3      731.70      726.90     23.73 o 
  -4   7   3      340.92      306.45     12.85 o 
  -3   7   3        1.81        5.28      4.75 o 
  -2   7   3      540.65      601.68     17.68 o 
  -1   7   3      476.76      544.89     27.56 o 
   0   7   3      361.12      316.11     10.72 o 
   1   7   3      699.42      703.10     23.51 o 
   2   7   3      970.70     1011.65     26.85 o 
   3   7   3      512.35      536.75     30.78 o 
   4   7   3      221.22      166.23     36.36 o 
   5   7   3      192.71      107.42     35.78 o 
   6   7   3       56.12       31.79     26.71 o 
   7   7   3        1.35        1.25     29.04 o 
  -8   8   3     1078.53     1153.55    107.09 o 
  -7   8   3     1512.95     1659.22    121.24 o 
  -6   8   3      357.62      376.04     11.70 o 
  -5   8   3       16.38       14.75      8.32 o 
  -4   8   3     1796.01     1971.81     43.45 o 
  -3   8   3      345.11      340.61     12.73 o 
  -2   8   3     3802.67     3702.32     69.24 o 
  -1   8   3     8145.94     8267.78    324.65 o 
   0   8   3     8391.54     8827.56    250.90 o 
   1   8   3     2968.27     2974.42     59.39 o 
   2   8   3     1761.85     1768.45     63.13 o 
   3   8   3     1123.46     1176.30     49.26 o 
   4   8   3      719.38      647.21     54.09 o 
   5   8   3      548.40      560.76     52.59 o 
   6   8   3       68.92       26.71     29.29 o 
   7   8   3       15.34      -29.04     29.04 o 
  -8   9   3       22.28       14.40     32.70 o 
  -7   9   3       24.99       26.38     31.62 o 
  -6   9   3      437.98      422.63     50.51 o 
  -5   9   3      879.52      894.68     62.99 o 
  -4   9   3       14.68       11.94      3.95 o 
  -3   9   3      687.35      696.06     20.79 o 
  -2   9   3      818.03      817.98     22.03 o 
  -1   9   3     1544.16     1433.02     33.22 o 
   0   9   3     2811.11     2806.69     83.34 o 
   1   9   3     1528.39     1512.95     35.80 o 
   2   9   3     1015.23     1040.07     46.92 o 
   3   9   3      524.68      514.32     45.18 o 
   4   9   3        4.92       18.06     23.13 o 
   5   9   3      534.71      506.09     52.59 o 
   6   9   3      416.55      356.56     61.16 o 
   7   9   3      364.01      456.49     73.39 o 
  -8  10   3      172.65       99.52     48.43 o 
  -7  10   3      787.40      870.80     85.87 o 
  -6  10   3      194.37      203.45     38.53 o 
  -5  10   3       54.48       12.07     22.80 o 
  -4  10   3      593.83      633.17     20.28 o 
  -3  10   3      147.60      138.14     11.12 o 
  -2  10   3      320.85      318.04     14.36 o 
  -1  10   3      378.01      373.29     21.69 o 
   0  10   3      942.12      951.73     25.64 o 
   1  10   3      590.29      595.73     17.75 o 
   2  10   3     1014.36      982.71     45.34 o 
   3  10   3        2.44       24.46     29.62 o 
   4  10   3       78.58       64.32     27.04 o 
   5  10   3       74.38       87.12     42.27 o 
   6  10   3        8.08       -2.58     31.87 o 
  -7  11   3       49.02       51.51     36.95 o 
  -6  11   3      207.66      194.05     45.18 o 
  -5  11   3      472.80      450.67     49.51 o 
  -4  11   3      172.80      180.20     13.07 o 
  -3  11   3      483.66      506.77     32.94 o 
  -2  11   3      959.23      946.36     36.80 o 
  -1  11   3     2296.76     2300.22     71.25 o 
   0  11   3     3434.27     3526.65     74.00 o 
   1  11   3      936.94      983.59     32.68 o 
   2  11   3        2.87       13.87     16.24 o 
   3  11   3      309.12      322.69     38.61 o 
   4  11   3       23.94       11.57     24.46 o 
   5  11   3      383.24      392.09     53.84 o 
   6  11   3      646.24      655.12     79.13 o 
  -7  12   3      380.21      443.35     71.31 o 
  -6  12   3        8.81       45.10     33.20 o 
  -5  12   3        5.35       17.31     26.71 o 
  -4  12   3      105.19      101.53      5.95 o 
  -3  12   3      229.60      210.72     12.44 o 
  -2  12   3        9.61        5.33      7.16 o 
  -1  12   3       66.06       60.07     12.29 o 
   0  12   3      744.97      757.51     24.90 o 
   1  12   3     1144.89     1164.35     33.58 o 
   2  12   3      260.89      215.60     38.28 o 
   3  12   3       58.84       57.66     39.77 o 
   4  12   3        1.90        0.00     26.96 o 
   5  12   3       12.92       26.88     32.04 o 
  -6  13   3      370.85      388.18     57.00 o 
  -5  13   3      274.97      250.13     42.60 o 
  -4  13   3       39.89       22.63     23.96 o 
  -3  13   3        4.61       13.03      9.64 o 
  -2  13   3      185.44      187.47     18.87 o 
  -1  13   3      458.84      482.15     26.52 o 
   0  13   3     1205.87     1268.92     36.60 o 
   1  13   3     1041.41     1062.86     33.89 o 
   2  13   3      259.00      215.93     36.86 o 
   3  13   3       12.36       42.19     28.13 o 
   4  13   3        1.30       16.64     29.46 o 
   5  13   3      219.99      228.83     53.67 o 
  -6  14   3      305.60      324.94     54.17 o 
  -5  14   3        3.61      -10.57     43.69 o 
  -4  14   3        4.41       25.21     26.54 o 
  -3  14   3      106.82       83.89     14.57 o 
  -2  14   3      359.30      345.14     27.44 o 
  -1  14   3     1965.58     2044.18    112.67 o 
   0  14   3     1525.63     1566.08     53.19 o 
   1  14   3     1757.94     1987.31    111.25 o 
   2  14   3      815.09      758.38     62.07 o 
   3  14   3      121.35       90.37     34.37 o 
   4  14   3      174.87      155.69     44.68 o 
  -5  15   3      371.00      395.58     63.32 o 
  -4  15   3       40.68      129.23     47.51 o 
  -3  15   3      114.23      115.66     40.77 o 
  -2  15   3      362.77      347.40     39.28 o 
  -1  15   3      146.59      123.78     18.63 o 
   0  15   3      404.90      413.58     28.48 o 
   1  15   3      560.82      696.22     61.08 o 
   2  15   3      214.54      194.80     41.52 o 
   3  15   3       29.25        0.00     30.37 o 
   4  15   3      135.04      150.03     40.69 o 
  -4  16   3      124.90      153.19     41.94 o 
  -3  16   3      266.73      217.84     44.35 o 
  -2  16   3     1069.51     1103.79     97.27 o 
  -1  16   3     1334.18     1409.42     70.76 o 
   0  16   3      753.28      762.11     47.49 o 
   1  16   3      251.47      253.21     46.93 o 
   2  16   3      236.52      193.63     38.78 o 
   3  16   3      295.97      268.27     49.18 o 
  -3  17   3      397.82      265.19     59.58 o 
  -2  17   3      446.10      479.46     62.91 o 
  -1  17   3      282.70      232.41     40.44 o 
   0  17   3        0.19       43.69     25.46 o 
   1  17   3       42.68      -20.89     36.78 o 
  -8   0   4     1088.43     1340.69     83.96 o 
  -7   0   4      885.01      879.69     70.94 o 
  -6   0   4     3722.21     3804.39    127.35 o 
  -5   0   4     8034.00     8071.34    425.62 o 
  -4   0   4     8930.22     8490.86    214.29 o 
  -3   0   4     2343.91     2222.07     65.42 o 
  -2   0   4      152.04      213.80     11.79 o 
  -1   0   4     5719.56     5700.82    143.95 o 
   0   0   4     5196.21     5023.28    123.92 o 
   1   0   4    16615.12    17501.87    426.05 o 
   2   0   4    23399.50    25499.81    599.12 o 
   3   0   4     8713.48     9639.78    245.15 o 
   4   0   4     2953.74     3147.31     97.34 o 
   5   0   4       20.26       11.94     15.08 o 
   6   0   4      605.83      692.23     53.17 o 
   7   0   4      464.10      502.34     51.92 o 
   8   0   4      287.41      251.05     41.85 o 
  -9   1   4       12.34       15.39     24.38 o 
  -8   1   4       31.56       30.62     23.26 o 
  -7   1   4      785.26      757.23     28.38 o 
  -6   1   4       57.34       43.78     11.55 o 
  -5   1   4      932.16      848.66     23.12 o 
  -4   1   4      200.56      218.01     10.14 o 
  -3   1   4       29.51       36.93     13.64 o 
  -2   1   4      737.97      794.56     19.64 o 
  -1   1   4    39468.04    39537.48    732.25 o 
   0   1   4     1480.34     1446.34     30.72 o 
   1   1   4      103.41      102.92      6.20 o 
   2   1   4      188.32      213.92      9.51 o 
   3   1   4       83.53       93.33      9.43 o 
   4   1   4       24.47       13.72      6.36 o 
   5   1   4     4538.92     4976.91    124.70 o 
   6   1   4        5.86       -7.09     11.75 o 
   7   1   4       33.05       12.73     19.55 o 
   8   1   4        2.85       -6.32     23.96 o 
  -9   2   4      165.45      161.93     30.62 o 
  -8   2   4      471.43      572.27     36.50 o 
  -7   2   4      404.57      392.30     26.64 o 
  -6   2   4     3223.88     3184.03     71.12 o 
  -5   2   4     6506.04     6651.87    128.28 o 
  -4   2   4     2171.84     1900.66     40.10 o 
  -3   2   4     4109.81     4031.98     76.19 o 
  -2   2   4       28.42        8.99      7.88 o 
  -1   2   4     4603.29     4334.03    102.77 o 
   0   2   4     3302.27     3363.11     63.47 o 
   1   2   4     9117.43     9257.62    161.14 o 
   2   2   4    15468.46    17024.04    316.02 o 
   3   2   4     2701.46     2779.79     56.96 o 
   4   2   4     1228.28     1231.82     33.97 o 
   5   2   4      352.09      331.37     16.48 o 
   6   2   4      513.38      529.96     37.36 o 
   7   2   4      397.16      365.86     29.87 o 
   8   2   4      198.42      136.05     36.53 o 
  -9   3   4       63.39       21.63     25.46 o 
  -8   3   4        1.67       -9.82     16.85 o 
  -7   3   4       60.01       41.89     11.05 o 
  -6   3   4     2773.01     2732.92     68.59 o 
  -5   3   4     1801.90     1694.05     39.85 o 
  -4   3   4     1902.85     1857.66     42.19 o 
  -3   3   4      437.53      387.97     12.80 o 
  -2   3   4      177.86      144.54      7.45 o 
  -1   3   4     2616.90     2740.09     50.48 o 
   0   3   4      882.02      987.39     21.82 o 
   1   3   4       26.01       21.13      4.88 o 
   2   3   4      184.55      180.44     13.03 o 
   3   3   4      125.07      122.10      9.18 o 
   4   3   4      282.01      249.64     15.61 o 
   5   3   4      255.46      238.66     13.97 o 
   6   3   4      453.01      451.93     30.87 o 
   7   3   4       25.42        7.56     24.17 o 
   8   3   4       64.97       45.27     45.27 o 
  -9   4   4       27.68      -19.39     29.71 o 
  -8   4   4       45.07       49.81     16.68 o 
  -7   4   4       45.07       49.41     11.72 o 
  -6   4   4      274.12      259.26     14.30 o 
  -5   4   4     1067.37     1062.85     27.51 o 
  -4   4   4     6072.48     6413.57    118.52 o 
  -3   4   4     1635.23     1553.07     54.80 o 
  -2   4   4     3323.06     3269.15     79.23 o 
  -1   4   4      268.62      202.64      8.42 o 
   0   4   4      915.74      904.19     27.55 o 
   1   4   4     2626.77     2788.24     57.16 o 
   2   4   4     1248.40     1528.24     31.70 o 
   3   4   4      440.29      456.83     17.75 o 
   4   4   4        6.71       -5.19      5.19 o 
   5   4   4      297.63      271.78     21.29 o 
   6   4   4      305.17      296.47     23.03 o 
   7   4   4      188.21      154.94     39.03 o 
  -9   5   4       10.86      -12.98     32.45 o 
  -8   5   4       59.94       78.51     35.45 o 
  -7   5   4      590.67      560.47     33.75 o 
  -6   5   4     1384.94     1426.73     38.10 o 
  -5   5   4      646.86      584.94     29.74 o 
  -4   5   4      343.17      321.74     12.43 o 
  -3   5   4        1.16        1.11      4.35 o 
  -2   5   4      124.00      134.72      9.79 o 
  -1   5   4     2982.84     3088.43     61.80 o 
   0   5   4      814.60      780.87     32.55 o 
   1   5   4      881.47      892.97     35.61 o 
   2   5   4        2.43        5.00      5.78 o 
   3   5   4       78.02       75.29      9.24 o 
   4   5   4       62.35       36.48      8.10 o 
   5   5   4      135.99      107.32     10.41 o 
   6   5   4      379.43      327.94     58.41 o 
   7   5   4       36.97      -39.03     39.03 o 
  -9   6   4       56.19        3.91     29.87 o 
  -8   6   4      253.11      275.09     52.42 o 
  -7   6   4      233.63      264.88     31.09 o 
  -6   6   4      810.54      770.32     26.68 o 
  -5   6   4      373.30      364.52     18.32 o 
  -4   6   4      271.27      289.74     11.36 o 
  -3   6   4     1236.03     1293.19     29.79 o 
  -2   6   4      407.39      451.52     15.36 o 
  -1   6   4      214.78      226.88      9.78 o 
   0   6   4       76.99       96.66      9.16 o 
   1   6   4      124.99      118.70      7.73 o 
   2   6   4       16.75       32.19      7.13 o 
   3   6   4      826.04      833.80     27.95 o 
   4   6   4       71.11       55.01     12.43 o 
   5   6   4        2.41       -0.37      5.06 o 
   6   6   4        0.45       -3.83     25.38 o 
   7   6   4      107.08       60.49     37.78 o 
  -9   7   4       33.42       13.06     37.78 o 
  -8   7   4       78.20       51.17     34.12 o 
  -7   7   4      728.77      740.73     37.23 o 
  -6   7   4      344.85      325.51     16.02 o 
  -5   7   4       23.81       24.71      9.84 o 
  -4   7   4      275.31      271.32     15.34 o 
  -3   7   4      700.19      707.28     19.77 o 
  -2   7   4      143.55      139.38      9.10 o 
  -1   7   4      854.47      720.09     19.41 o 
   0   7   4     7696.04     8084.98    247.09 o 
   1   7   4     4876.01     5035.86    102.60 o 
   2   7   4       21.15       19.52      7.75 o 
   3   7   4       96.69       84.42     18.82 o 
   4   7   4      301.22      334.84     41.11 o 
   5   7   4      148.04       76.64     26.79 o 
   6   7   4       87.09       72.31     31.70 o 
   7   7   4      105.55      107.18     40.36 o 
  -8   8   4      111.44       86.87     38.19 o 
  -7   8   4       67.16       51.76     31.87 o 
  -6   8   4      514.07      483.99     36.78 o 
  -5   8   4      807.91      779.88     33.64 o 
  -4   8   4      736.75      727.48     34.35 o 
  -3   8   4     1679.49     1599.91     57.20 o 
  -2   8   4      714.80      725.45     21.34 o 
  -1   8   4     1996.11     2000.40     42.45 o 
   0   8   4     1448.13     1366.46     32.43 o 
   1   8   4     3195.32     3266.72    102.22 o 
   2   8   4     2219.04     2356.15     47.96 o 
   3   8   4     1233.06     1278.13    108.55 o 
   4   8   4      569.67      652.12     55.25 o 
   5   8   4      117.19       99.69     28.13 o 
   6   8   4      259.90      192.96     52.09 o 
   7   8   4      127.16      113.50     40.36 o 
  -8   9   4      193.68      142.37     58.00 o 
  -7   9   4       53.22      114.25     39.86 o 
  -6   9   4      194.69      193.37     13.37 o 
  -5   9   4       37.27       27.97      5.74 o 
  -4   9   4        2.58       -1.67      5.59 o 
  -3   9   4      967.95      994.04     57.85 o 
  -2   9   4       45.98       51.43      7.30 o 
  -1   9   4     4232.54     4435.33    106.11 o 
   0   9   4     3525.54     3606.07     73.61 o 
   1   9   4     1162.39     1139.53     45.12 o 
   2   9   4       17.48       17.33      9.99 o 
   3   9   4      371.77      413.89     39.86 o 
   4   9   4      159.64      142.54     29.54 o 
   5   9   4      288.19      256.95     40.94 o 
   6   9   4      124.46      106.68     52.09 o 
  -8  10   4       48.16       48.84     42.27 o 
  -7  10   4      121.53      150.28     39.86 o 
  -6  10   4      381.53      381.77     52.26 o 
  -5  10   4     1858.78     1969.20     62.00 o 
  -4  10   4     3457.49     3718.29    131.25 o 
  -3  10   4     6083.44     6778.49    134.90 o 
  -2  10   4     2637.84     2646.96     66.17 o 
  -1  10   4     1375.12     1414.21     44.01 o 
   0  10   4     2745.31     2843.90     60.16 o 
   1  10   4     2254.42     2322.86     51.39 o 
   2  10   4     1722.52     1770.95     97.11 o 
   3  10   4      199.02      152.77     35.95 o 
   4  10   4      333.54      401.57     50.09 o 
   5  10   4      426.60      407.73     56.25 o 
   6  10   4      609.31      518.40     71.23 o 
  -7  11   4      159.90      116.99     51.84 o 
  -6  11   4       52.59       37.44     30.79 o 
  -5  11   4       91.60       96.24      6.99 o 
  -4  11   4      233.53      237.20     38.69 o 
  -3  11   4       61.17       57.24     10.81 o 
  -2  11   4        0.04       -5.27      7.84 o 
  -1  11   4       15.26        8.77      7.66 o 
   0  11   4       73.57       69.14     11.30 o 
   1  11   4       11.17        8.00      8.77 o 
   2  11   4        4.28       -2.58     20.39 o 
   3  11   4       74.48       56.42     28.21 o 
   4  11   4       13.61        5.16     25.63 o 
   5  11   4       90.33       86.87     35.78 o 
   6  11   4       36.73       48.26     36.86 o 
  -7  12   4      177.02       66.40     57.17 o 
  -6  12   4      536.06      513.24     61.49 o 
  -5  12   4     1937.95     2051.22    152.11 o 
  -4  12   4     3848.18     4039.62     99.08 o 
  -3  12   4     1840.81     1900.18     57.21 o 
  -2  12   4     1442.81     1558.19     48.55 o 
  -1  12   4      775.44      840.15     49.89 o 
   0  12   4     1478.64     1610.95     43.59 o 
   1  12   4     2779.56     2924.67     72.25 o 
   2  12   4      408.64      497.43     50.92 o 
   3  12   4      514.28      493.35     53.75 o 
   4  12   4      213.91      263.53     42.19 o 
   5  12   4      259.43      235.98     49.76 o 
  -6  13   4        4.85       13.31     46.68 o 
  -5  13   4      189.18       88.37     45.52 o 
  -4  13   4      114.26      132.10     12.94 o 
  -3  13   4       71.57       56.07     15.89 o 
  -2  13   4      167.19      175.26     25.01 o 
  -1  13   4      931.08      924.37     30.64 o 
   0  13   4      967.53      941.85     34.39 o 
   1  13   4      446.98      454.94     21.78 o 
   2  13   4       17.77       46.85     25.30 o 
   3  13   4       26.45       54.75     34.37 o 
   4  13   4      133.10      111.00     39.52 o 
   5  13   4      157.35      120.99     49.68 o 
  -6  14   4      467.20      415.89     73.14 o 
  -5  14   4      677.88      666.27     73.39 o 
  -4  14   4      294.06      274.84     45.43 o 
  -3  14   4      188.28      176.83     19.89 o 
  -2  14   4        8.09       -3.32     15.57 o 
  -1  14   4      233.94      178.10     19.29 o 
   0  14   4      695.37      742.16     29.47 o 
   1  14   4     2017.07     2155.84     88.11 o 
   2  14   4     2891.88     2894.89    175.82 o 
   3  14   4      852.66      900.42     87.62 o 
   4  14   4       98.53       44.52     40.69 o 
  -5  15   4        0.73      -15.89     33.12 o 
  -4  15   4       98.66       19.89     29.12 o 
  -3  15   4       20.68      -19.80     25.13 o 
  -2  15   4       85.51       85.24     17.63 o 
  -1  15   4      487.67      476.93     31.24 o 
   0  15   4      605.36      619.81     37.20 o 
   1  15   4      527.96      493.77     53.42 o 
   2  15   4        1.57       31.29     38.86 o 
   3  15   4       15.00      -26.46     42.94 o 
  -4  16   4      310.41      184.23     42.10 o 
  -3  16   4       85.10      108.84     43.27 o 
  -2  16   4      428.18      531.47     56.17 o 
  -1  16   4      141.55      123.68     19.28 o 
   0  16   4       17.45      -25.63     25.63 o 
   1  16   4      179.81      159.02     35.78 o 
   2  16   4      544.97      540.45     57.33 o 
  -2  17   4       22.79        0.00     25.80 o 
  -1  17   4       52.68       18.14     35.03 o 
   0  17   4      131.20       81.21     35.11 o 
 -10   1   5      828.97      912.79     56.81 o 
  -9   1   5     1022.62     1245.23     68.86 o 
  -8   1   5     1342.02     1548.43     66.69 o 
  -7   1   5      504.99      473.29     21.80 o 
  -6   1   5     2147.75     2143.81     67.80 o 
  -5   1   5     3585.24     3508.64     71.33 o 
  -4   1   5     3434.09     3173.12     63.15 o 
  -3   1   5     4784.91     4582.44     85.54 o 
  -2   1   5     1374.88     1272.78     27.61 o 
  -1   1   5      922.75      746.09     17.92 o 
   0   1   5     1464.85     1381.90     28.99 o 
   1   1   5    12608.55    13196.56    229.45 o 
   2   1   5    14791.27    16454.48    286.55 o 
   3   1   5     8722.80     9479.49    174.14 o 
   4   1   5     1077.30     1057.98     42.49 o 
   5   1   5      615.89      606.47     31.96 o 
   6   1   5        9.03       -5.76     13.28 o 
   7   1   5       59.36       13.06     15.26 o 
 -10   2   5       90.51      128.98     43.85 o 
  -9   2   5      176.62      210.43     24.17 o 
  -8   2   5      541.00      550.29     34.21 o 
  -7   2   5      709.35      709.74     27.81 o 
  -6   2   5       72.41       75.27     13.03 o 
  -5   2   5      369.12      317.45     14.60 o 
  -4   2   5      181.74      159.91      9.73 o 
  -3   2   5     1170.77     1163.57     27.08 o 
  -2   2   5     2678.11     2770.15     51.77 o 
  -1   2   5    15016.80    15955.17    275.47 o 
   0   2   5      662.15      714.58     18.07 o 
   1   2   5       84.05       80.97      9.91 o 
   2   2   5      499.90      558.85     17.81 o 
   3   2   5       27.58       21.20      7.48 o 
   4   2   5       18.22       15.81      7.33 o 
   5   2   5       22.63       12.56      8.88 o 
   6   2   5       18.30       15.45     14.74 o 
   7   2   5       41.11       28.20     30.12 o 
  -9   3   5      390.50      419.14     34.69 o 
  -8   3   5      139.66      178.58     23.49 o 
  -7   3   5       80.76       63.76     12.12 o 
  -6   3   5      202.93      211.00     14.37 o 
  -5   3   5     1337.73     1176.90     31.19 o 
  -4   3   5    10187.46    10172.31    183.26 o 
  -3   3   5     8505.76     8393.29    150.58 o 
  -2   3   5     4945.10     5282.77    124.22 o 
  -1   3   5      805.10      755.15     21.73 o 
   0   3   5      347.50      291.89     10.30 o 
   1   3   5     1842.35     1919.72     41.03 o 
   2   3   5     1493.31     1453.83     33.20 o 
   3   3   5     2192.39     2489.39     50.72 o 
   4   3   5      673.84      702.51     24.27 o 
   5   3   5       29.69       13.12      7.56 o 
   6   3   5      158.86      137.48     19.39 o 
   7   3   5      220.40      175.82     46.76 o 
  -9   4   5      370.51      392.23     38.48 o 
  -8   4   5     1061.94     1162.61    130.31 o 
  -7   4   5      679.68      675.64     62.71 o 
  -6   4   5      285.28      260.56     24.92 o 
  -5   4   5      879.26      812.01     24.99 o 
  -4   4   5       24.64       27.01      5.99 o 
  -3   4   5     1384.09     1280.00     29.77 o 
  -2   4   5     2481.80     2367.21     47.65 o 
  -1   4   5     5424.42     5457.89    101.11 o 
   0   4   5      235.61      218.58      9.35 o 
   1   4   5       80.49       87.29      6.57 o 
   2   4   5       57.00       60.74      6.59 o 
   3   4   5      527.95      571.19     19.01 o 
   4   4   5     1084.51     1062.61     31.39 o 
   5   4   5       25.58       16.97      8.74 o 
   6   4   5      112.24      112.83     19.35 o 
   7   4   5       50.97        7.57     27.79 o 
  -9   5   5       37.42       78.47     35.28 o 
  -8   5   5        7.38       27.25     22.51 o 
  -7   5   5       34.48       37.32     11.73 o 
  -6   5   5      188.79      163.41     18.41 o 
  -5   5   5       37.93       31.61      7.74 o 
  -4   5   5     2240.14     2200.76     61.82 o 
  -3   5   5     1413.87     1424.49     32.22 o 
  -2   5   5      489.04      371.07     14.21 o 
  -1   5   5        5.15        9.16      4.89 o 
   0   5   5       38.03       37.66      8.11 o 
   1   5   5      292.10      295.15     10.74 o 
   2   5   5      518.16      553.57     17.10 o 
   3   5   5       11.82        6.14      6.06 o 
   4   5   5      420.89      387.22     33.79 o 
   5   5   5      521.31      459.19     22.48 o 
   6   5   5      157.31      164.92     31.70 o 
   7   5   5      100.29       85.79     46.68 o 
  -9   6   5       48.04       32.78     32.78 o 
  -8   6   5      507.25      493.08     75.97 o 
  -7   6   5      255.33      267.17     18.27 o 
  -6   6   5       70.68       80.01     14.98 o 
  -5   6   5      276.62      290.13     18.12 o 
  -4   6   5        7.35        5.64      5.58 o 
  -3   6   5     3547.10     3556.38     69.74 o 
  -2   6   5     3433.53     3506.48     77.68 o 
  -1   6   5     1713.80     1798.02     38.68 o 
   0   6   5       13.11       15.29      5.19 o 
   1   6   5      248.37      255.12     11.24 o 
   2   6   5      178.44      175.01     13.19 o 
   3   6   5     1062.20     1017.22     50.69 o 
   4   6   5     1512.49     1603.96     47.91 o 
   5   6   5      491.67      523.37     27.13 o 
   6   6   5      104.20       85.04     40.61 o 
   7   6   5       24.36        6.32     31.54 o 
  -9   7   5      258.89      304.80     55.17 o 
  -8   7   5      228.00      227.58     42.35 o 
  -7   7   5      520.61      505.39     32.28 o 
  -6   7   5      476.35      437.12     21.94 o 
  -5   7   5      207.58      208.49     11.93 o 
  -4   7   5     1068.42     1064.61     28.29 o 
  -3   7   5       30.28       15.98      6.42 o 
  -2   7   5      107.76      106.36      8.78 o 
  -1   7   5      274.69      310.09     14.36 o 
   0   7   5      647.88      638.18     18.35 o 
   1   7   5     1899.06     1939.43     40.62 o 
   2   7   5     1566.88     1688.95     37.25 o 
   3   7   5      865.42      894.01     30.76 o 
   4   7   5       25.38       19.74      4.17 o 
   5   7   5       70.76       33.20     28.13 o 
   6   7   5        1.24       62.16     43.19 o 
   7   7   5       28.78       83.21     40.36 o 
  -9   8   5       12.37      -35.53     38.19 o 
  -8   8   5       63.47       76.89     38.44 o 
  -7   8   5      383.71      387.59     26.48 o 
  -6   8   5      370.75      379.81     17.77 o 
  -5   8   5       35.10       29.09      6.26 o 
  -4   8   5      270.94      259.83     14.54 o 
  -3   8   5     1220.88     1209.31     31.29 o 
  -2   8   5      928.13      932.82     29.04 o 
  -1   8   5       53.03       57.31      7.57 o 
   0   8   5      391.93      379.84     19.54 o 
   1   8   5      274.62      270.79     19.80 o 
   2   8   5      164.56      169.37      8.64 o 
   3   8   5      698.66      745.23     54.09 o 
   4   8   5     1776.08     2001.38    114.58 o 
   5   8   5     1254.94     1377.96    112.67 o 
   6   8   5       71.46       73.64     48.26 o 
  -8   9   5       86.24       65.07     42.52 o 
  -7   9   5        6.67       21.39     32.12 o 
  -6   9   5      415.32      432.23     24.71 o 
  -5   9   5     1060.37     1154.25     41.35 o 
  -4   9   5     3190.84     3296.96    112.99 o 
  -3   9   5     3820.03     3947.92     99.38 o 
  -2   9   5     2448.66     2485.83     88.58 o 
  -1   9   5     2313.48     2460.07     60.92 o 
   0   9   5      358.56      338.82     21.71 o 
   1   9   5     1531.23     1654.30     39.01 o 
   2   9   5     1391.95     1440.24     61.54 o 
   3   9   5     1516.47     1587.07     88.87 o 
   4   9   5      632.92      605.36     60.33 o 
   5   9   5      253.89      227.33     44.68 o 
   6   9   5      389.08      432.69     67.32 o 
  -7  10   5      256.48      230.24     48.18 o 
  -6  10   5       22.97       27.27     11.86 o 
  -5  10   5       10.49        2.36      5.99 o 
  -4  10   5      642.70      636.11     23.90 o 
  -3  10   5       29.39       17.27      8.74 o 
  -2  10   5      284.25      322.69     14.25 o 
  -1  10   5        2.39        0.98      7.25 o 
   0  10   5        0.07        7.33      6.02 o 
   1  10   5      490.43      485.90     19.58 o 
   2  10   5      529.08      575.13     17.83 o 
   3  10   5      396.50      416.72     48.76 o 
   4  10   5      233.20      143.54     37.20 o 
   5  10   5      108.90      171.00     40.86 o 
   6  10   5        3.54       39.36     38.03 o 
  -7  11   5       47.12       93.69     38.78 o 
  -6  11   5      105.78      177.74     51.17 o 
  -5  11   5     1236.84     1247.39     59.52 o 
  -4  11   5     7715.33     8826.80    288.60 o 
  -3  11   5     7195.09     7804.22    160.35 o 
  -2  11   5     2407.37     2508.48    125.09 o 
  -1  11   5     1128.43     1111.56     32.75 o 
   0  11   5      324.33      335.07     18.63 o 
   1  11   5      396.34      412.95     17.94 o 
   2  11   5       56.19       80.30     24.21 o 
   3  11   5     1263.82     1427.89     94.94 o 
   4  11   5     1309.51     1389.20    106.43 o 
   5  11   5      355.22      304.72     67.57 o 
  -7  12   5       77.12       62.82     41.44 o 
  -6  12   5      139.59       83.29     48.43 o 
  -5  12   5       83.52       56.67     37.78 o 
  -4  12   5     1170.31     1186.22     51.30 o 
  -3  12   5        5.80       -3.47      8.16 o 
  -2  12   5      196.48      170.40     25.67 o 
  -1  12   5      498.06      455.98     19.49 o 
   0  12   5      165.27      153.91     12.61 o 
   1  12   5        9.36       -6.07      7.06 o 
   2  12   5      247.74      175.32     30.54 o 
   3  12   5      267.56      264.03     44.68 o 
   4  12   5      138.64      157.02     43.44 o 
   5  12   5       34.03       16.56     40.69 o 
  -6  13   5       53.25       60.33     38.86 o 
  -5  13   5      128.61       56.50     32.29 o 
  -4  13   5     2043.19     2185.21     94.53 o 
  -3  13   5     1971.19     2106.35     67.44 o 
  -2  13   5     2252.08     2296.89     94.74 o 
  -1  13   5      311.48      301.61     23.02 o 
   0  13   5       67.37       62.77     19.72 o 
   1  13   5      881.32      920.51     45.72 o 
   2  13   5     1430.98     1506.11    106.51 o 
   3  13   5     1672.03     1647.07    131.14 o 
   4  13   5      294.95      221.42     61.08 o 
  -6  14   5       81.57      104.10     41.36 o 
  -5  14   5      186.74      176.66     44.18 o 
  -4  14   5        9.11       45.60     32.20 o 
  -3  14   5      523.86      496.02     39.28 o 
  -2  14   5       32.17       44.46     14.69 o 
  -1  14   5       90.49       77.99     22.43 o 
   0  14   5       91.03       79.71     23.67 o 
   1  14   5       12.36       33.70     23.71 o 
   2  14   5      398.37      299.39     51.59 o 
   3  14   5      340.86      350.48     59.50 o 
   4  14   5      529.40      570.57     71.06 o 
  -5  15   5      356.88      255.54     57.25 o 
  -4  15   5       11.20      -25.30     25.30 o 
  -3  15   5      143.62      146.20     35.86 o 
  -2  15   5       16.74       20.24     16.71 o 
  -1  15   5       57.59       54.33     34.70 o 
   0  15   5      133.91      125.41     17.57 o 
   1  15   5       77.46       38.44     38.44 o 
   2  15   5     1828.40     1855.84    125.48 o 
   3  15   5      376.30      370.04     52.92 o 
  -4  16   5       56.04        7.90     34.37 o 
  -3  16   5      307.94      310.96     48.84 o 
  -2  16   5      698.83      823.39     48.18 o 
  -1  16   5      561.20      491.71     36.13 o 
   0  16   5        9.42        7.32     37.78 o 
   1  16   5       30.40       65.24     32.04 o 
   2  16   5       31.97       -2.50     31.04 o 
  -1  17   5        8.76       18.14     35.03 o 
   0  17   5       37.35       52.09     31.54 o 
 -10   0   6      189.37      309.13     56.92 o 
  -8   0   6     1913.48     2325.57    126.90 o 
  -7   0   6     2875.85     2930.39    100.19 o 
  -6   0   6       68.23       45.07     26.38 o 
  -5   0   6     2770.13     3057.69     94.08 o 
  -4   0   6       22.29       26.38     15.85 o 
  -3   0   6      491.65      394.83     22.09 o 
  -2   0   6     5528.47     5174.75    194.30 o 
  -1   0   6      653.77      772.28     29.58 o 
   0   0   6     1398.20     1384.58     42.07 o 
   1   0   6     5508.57     6398.67    221.96 o 
   2   0   6      821.61      819.00     53.80 o 
   3   0   6     1912.39     2039.48     74.60 o 
   4   0   6     1305.27     1424.80     85.21 o 
   5   0   6      719.26      586.23     47.14 o 
   6   0   6       61.74       65.24     23.05 o 
   7   0   6      112.92       26.88     28.21 o 
 -10   1   6       17.66       61.46     29.21 o 
  -9   1   6       66.80       79.22     23.30 o 
  -8   1   6       77.40       79.97     17.84 o 
  -7   1   6      219.04      197.70     27.18 o 
  -6   1   6       12.55        6.50      9.38 o 
  -5   1   6      200.82      172.30     13.15 o 
  -4   1   6       12.93       15.44      6.17 o 
  -3   1   6      157.99      124.73      9.24 o 
  -2   1   6      663.28      673.84     20.03 o 
  -1   1   6     2839.45     2700.26     53.34 o 
   0   1   6     1243.42     1166.69     25.68 o 
   1   1   6      568.05      564.13     17.28 o 
   2   1   6       12.65        9.63      6.46 o 
   3   1   6       26.21       18.20      7.32 o 
   4   1   6      347.35      363.10     18.57 o 
   5   1   6       28.10       32.10     11.38 o 
   6   1   6      160.27      115.96     20.24 o 
   7   1   6       69.97       72.52     28.05 o 
 -10   2   6       23.08        8.31     21.69 o 
  -9   2   6      594.61      724.09     48.26 o 
  -8   2   6      337.60      359.75     30.65 o 
  -7   2   6      393.26      331.65     37.40 o 
  -6   2   6      114.59      107.25     10.36 o 
  -5   2   6      149.45      136.44     10.57 o 
  -4   2   6      180.15      174.64     10.46 o 
  -3   2   6     1327.77     1287.77     28.81 o 
  -2   2   6    10687.25    11175.13    194.18 o 
  -1   2   6     3762.19     3810.63     71.16 o 
   0   2   6      956.94      931.17     23.44 o 
   1   2   6      120.86      156.49      9.59 o 
   2   2   6      578.67      575.57     17.50 o 
   3   2   6     1038.56     1105.34     33.71 o 
   4   2   6      128.05      105.17     10.58 o 
   5   2   6      115.42       75.75     14.13 o 
   6   2   6       39.03        9.14     19.14 o 
   7   2   6        5.45       -8.90     38.19 o 
 -10   3   6      201.17      254.04     56.00 o 
  -9   3   6      195.28      207.85     24.35 o 
  -8   3   6      418.46      400.27     32.37 o 
  -7   3   6      397.49      348.25     21.18 o 
  -6   3   6      826.58      749.11     25.93 o 
  -5   3   6      309.45      269.72     15.50 o 
  -4   3   6       45.81       68.07      7.73 o 
  -3   3   6     1545.29     1476.36     33.51 o 
  -2   3   6    13939.97    14079.15    318.80 o 
  -1   3   6    15883.65    16742.09    279.70 o 
   0   3   6     8533.60     8875.31    199.28 o 
   1   3   6     2161.51     2247.97     55.87 o 
   2   3   6      462.26      462.51     21.81 o 
   3   3   6        4.24        6.36      7.24 o 
   4   3   6       62.56       47.88     16.31 o 
   5   3   6      737.01      770.67     34.48 o 
   6   3   6      827.13      887.85     99.19 o 
   7   3   6      290.18      205.78     45.77 o 
  -9   4   6        2.82      -14.50     20.53 o 
  -8   4   6       81.08       82.57     18.34 o 
  -7   4   6       15.71       11.80     15.08 o 
  -6   4   6       10.01       10.83     10.09 o 
  -5   4   6       38.86       21.89      7.35 o 
  -4   4   6      819.41      795.64     22.21 o 
  -3   4   6     2003.68     2101.47     44.68 o 
  -2   4   6      488.92      448.87     15.10 o 
  -1   4   6     1677.42     1650.30     35.93 o 
   0   4   6      495.77      494.71     16.45 o 
   1   4   6      347.87      327.69     13.06 o 
   2   4   6      131.76      123.64      9.48 o 
   3   4   6      284.07      289.55     17.67 o 
   4   4   6      883.47      838.68     29.13 o 
   5   4   6      198.31      171.20     19.41 o 
   6   4   6      177.41      181.98     48.35 o 
   7   4   6        1.83       52.01     31.70 o 
  -9   5   6      322.86      287.37     30.47 o 
  -8   5   6     1560.37     1825.25     80.20 o 
  -7   5   6     1786.13     1810.06     61.62 o 
  -6   5   6     2762.98     2782.51     69.62 o 
  -5   5   6     2289.88     2336.67     54.50 o 
  -4   5   6     1201.68     1214.65     35.67 o 
  -3   5   6      662.16      659.44     20.43 o 
  -2   5   6     5125.23     5204.35     97.31 o 
  -1   5   6     9340.52     9523.35    170.34 o 
   0   5   6     7615.91     8177.79    213.73 o 
   1   5   6     2022.00     2036.04     43.61 o 
   2   5   6       53.46       37.85     12.91 o 
   3   5   6      520.36      561.31     19.78 o 
   4   5   6      493.97      604.28     38.35 o 
   5   5   6     2170.23     2276.60     92.75 o 
   6   5   6     1000.04      998.61     93.03 o 
   7   5   6      503.71      559.59     69.73 o 
  -9   6   6       44.26       13.23     38.28 o 
  -8   6   6       13.68       -4.77     16.51 o 
  -7   6   6      252.15      224.28     17.71 o 
  -6   6   6      102.89       92.90     11.93 o 
  -5   6   6       67.60       46.86     10.41 o 
  -4   6   6      601.11      552.77     19.02 o 
  -3   6   6      508.02      468.45     20.05 o 
  -2   6   6        4.25        0.25      6.07 o 
  -1   6   6      492.63      470.79     16.01 o 
   0   6   6     1027.10     1034.96     25.74 o 
   1   6   6     1816.86     1964.11     42.87 o 
   2   6   6      356.25      384.72     15.07 o 
   3   6   6        6.46       11.02      5.76 o 
   4   6   6       55.24       31.55      7.72 o 
   5   6   6       81.05       41.77     13.05 o 
   6   6   6       38.30        3.83     38.11 o 
  -9   7   6       26.73      103.18     63.49 o 
  -8   7   6      610.88      719.33     38.90 o 
  -7   7   6     2545.30     2750.25    167.95 o 
  -6   7   6     3967.08     4273.56    105.00 o 
  -5   7   6       15.50        8.57      6.86 o 
  -4   7   6     1364.71     1393.05     35.78 o 
  -3   7   6      545.19      544.82     21.45 o 
  -2   7   6     1003.98      925.49     25.66 o 
  -1   7   6     4487.06     4605.99     88.81 o 
   0   7   6     2361.00     2267.65     47.24 o 
   1   7   6     5468.40     5877.16    112.96 o 
   2   7   6      364.66      357.75     15.30 o 
   3   7   6     1979.60     2228.95     56.42 o 
   4   7   6     3425.92     3579.15     94.43 o 
   5   7   6     1054.85     1265.71    101.27 o 
   6   7   6      663.85      730.75     83.96 o 
  -9   8   6      184.74      169.58     51.67 o 
  -8   8   6      187.53      206.78     48.01 o 
  -7   8   6      429.01      381.39     27.69 o 
  -6   8   6      127.96      130.91     16.66 o 
  -5   8   6        1.36        1.36      6.74 o 
  -4   8   6      507.56      481.23     25.59 o 
  -3   8   6      280.33      289.30     13.98 o 
  -2   8   6      968.63      940.22     31.22 o 
  -1   8   6       25.03       15.43      9.78 o 
   0   8   6       46.08       46.87      8.01 o 
   1   8   6      149.30      160.62     10.52 o 
   2   8   6       59.13       47.04      9.86 o 
   3   8   6      395.05      391.51     25.81 o 
   4   8   6      228.89      186.14     34.70 o 
   5   8   6      247.91      209.61     43.44 o 
   6   8   6        8.54       20.30     34.28 o 
  -8   9   6      406.47      344.66     61.49 o 
  -7   9   6     1188.83     1272.60     57.97 o 
  -6   9   6     1047.85     1055.31     52.21 o 
  -5   9   6     1829.46     1893.74     56.42 o 
  -4   9   6      144.12      127.68     12.27 o 
  -3   9   6      303.59      311.55     14.85 o 
  -2   9   6      161.67      174.28     11.92 o 
  -1   9   6      590.72      569.55     19.55 o 
   0   9   6     1059.31     1021.76     29.92 o 
   1   9   6       27.13       20.93      6.31 o 
   2   9   6      568.49      580.49     28.15 o 
   3   9   6      400.86      377.61     47.51 o 
   4   9   6      975.09     1069.75     82.30 o 
   5   9   6      452.39      379.27     54.92 o 
   6   9   6       64.95       40.61     40.61 o 
  -8  10   6      322.17      343.58     62.82 o 
  -7  10   6        4.21       -5.41     30.95 o 
  -6  10   6        2.64       12.82     25.25 o 
  -5  10   6      468.99      455.02     36.96 o 
  -4  10   6     1078.54     1119.34     52.24 o 
  -3  10   6     3588.55     3724.36     84.24 o 
  -2  10   6     2150.08     2387.84     57.46 o 
  -1  10   6      785.82      741.59     24.09 o 
   0  10   6        1.23        3.49     15.37 o 
   1  10   6     1706.19     1730.85     60.29 o 
   2  10   6      346.70      323.14     31.29 o 
   3  10   6      221.04      211.52     44.85 o 
   4  10   6      650.93      677.58     66.73 o 
   5  10   6      380.71      433.69     66.40 o 
  -7  11   6        9.47       43.02     36.28 o 
  -6  11   6        0.17      -27.04     28.37 o 
  -5  11   6        0.31       -6.96     18.89 o 
  -4  11   6        4.33        6.57      8.96 o 
  -3  11   6       14.81       -0.34     15.22 o 
  -2  11   6      127.74      123.81     13.75 o 
  -1  11   6      110.22       85.07     11.34 o 
   0  11   6       21.08        2.42     11.49 o 
   1  11   6       36.05       20.71      9.24 o 
   2  11   6      132.83      133.70      7.33 o 
   3  11   6       25.02       26.88     30.70 o 
   4  11   6       15.88       12.81     29.37 o 
   5  11   6        6.50       -7.66     35.70 o 
  -7  12   6       32.76       -6.74     36.28 o 
  -6  12   6       29.21      -18.89     31.04 o 
  -5  12   6        9.42       -5.44     17.47 o 
  -4  12   6     1358.16     1342.81     57.15 o 
  -3  12   6     1057.24     1003.40     34.64 o 
  -2  12   6     3061.35     3205.90     80.85 o 
  -1  12   6      510.52      485.95     27.70 o 
   0  12   6       17.45        5.85     10.64 o 
   1  12   6       75.63       73.97     17.01 o 
   2  12   6       42.98       30.46     26.63 o 
   3  12   6      868.74      876.95     71.48 o 
   4  12   6      425.31      307.21     52.26 o 
  -6  13   6      725.61      770.61     84.87 o 
  -5  13   6      598.84      619.17     70.23 o 
  -4  13   6      957.36      955.71     50.78 o 
  -3  13   6       25.74       23.62     15.49 o 
  -2  13   6       52.10       63.11     18.79 o 
  -1  13   6       16.98       -2.04      9.29 o 
   0  13   6        3.87       -0.38     10.13 o 
   1  13   6      173.03      205.70     19.77 o 
   2  13   6       60.03       10.07     36.61 o 
   3  13   6      546.29      586.47     71.14 o 
   4  13   6      652.91      660.69     75.06 o 
  -5  14   6       38.88       38.94     33.53 o 
  -4  14   6       15.59       20.14     25.55 o 
  -3  14   6      492.20      396.94     89.66 o 
  -2  14   6      207.63      205.13     43.56 o 
  -1  14   6      124.22       74.97     31.91 o 
   0  14   6        3.70       12.04     23.55 o 
   1  14   6        5.76       33.70     34.95 o 
   2  14   6       48.83       74.14     32.70 o 
   3  14   6      136.59       96.02     39.19 o 
  -5  15   6      119.79      196.04     42.69 o 
  -3  15   6      364.38      370.87     43.94 o 
  -2  15   6      570.44      566.31     39.85 o 
  -1  15   6      385.57      349.74     33.66 o 
   0  15   6      693.30      655.78     63.99 o 
   1  15   6     1141.25     1086.31     95.61 o 
   2  15   6      244.07      231.08     56.25 o 
  -4  16   6      289.08      240.89     47.68 o 
  -3  16   6        1.85      -14.56     39.61 o 
  -2  16   6       17.90       -0.02     14.53 o 
  -1  16   6        2.81       12.15     24.30 o 
   0  16   6       57.71       79.30     31.70 o 
   1  16   6      123.67      153.77     49.18 o 
 -10   1   7       66.98       41.56     29.37 o 
  -9   1   7        2.62       -8.65     18.51 o 
  -8   1   7      248.87      196.85     26.27 o 
  -7   1   7      480.48      402.34     29.60 o 
  -6   1   7      209.45      211.87     14.76 o 
  -5   1   7     1749.49     1691.77     42.85 o 
  -4   1   7     3642.10     3512.52     70.40 o 
  -3   1   7      986.53      876.11     23.94 o 
  -2   1   7      642.99      642.49     18.68 o 
  -1   1   7      674.12      690.84     19.71 o 
   0   1   7      999.03     1015.12     26.04 o 
   1   1   7      375.43      364.03     14.28 o 
   2   1   7      510.42      512.88     28.81 o 
   3   1   7      866.74      956.06     29.00 o 
   4   1   7        5.13       10.54     11.79 o 
   5   1   7      186.76      176.68     20.66 o 
   6   1   7      166.81      134.44     20.86 o 
   7   1   7       25.82       34.70     32.12 o 
 -10   2   7      229.31      217.19     32.47 o 
  -9   2   7      155.53      167.20     41.98 o 
  -8   2   7      219.63      222.93     24.20 o 
  -7   2   7        5.95      -10.46     10.46 o 
  -6   2   7      609.80      549.48     36.62 o 
  -5   2   7       41.77       15.18      8.90 o 
  -4   2   7      960.60      917.21     25.59 o 
  -3   2   7     1806.99     1793.98     39.20 o 
  -2   2   7     1151.09     1119.49     27.18 o 
  -1   2   7     5373.38     5479.17    104.81 o 
   0   2   7     1772.18     1814.84     41.03 o 
   1   2   7     2855.09     3121.49     66.35 o 
   2   2   7        5.20       -1.24      9.58 o 
   3   2   7       21.34       10.55      7.74 o 
   4   2   7      127.11      123.09     12.46 o 
   5   2   7      530.87      519.89     43.14 o 
   6   2   7      637.16      623.38     44.88 o 
   7   2   7      203.22      208.69     44.85 o 
 -10   3   7       52.33       26.26     26.24 o 
  -9   3   7        5.12        4.47     25.55 o 
  -8   3   7       10.78      -10.65     40.77 o 
  -7   3   7       15.97       16.28     11.09 o 
  -6   3   7       46.41       33.65      9.63 o 
  -5   3   7      530.66      444.73     21.84 o 
  -4   3   7      624.51      661.63     34.91 o 
  -3   3   7      207.30      196.63     12.01 o 
  -2   3   7     1193.72     1156.24     28.45 o 
  -1   3   7       71.82       58.18      7.40 o 
   0   3   7      143.27      129.56     11.75 o 
   1   3   7      127.60       88.14      8.44 o 
   2   3   7      349.81      337.19     17.82 o 
   3   3   7      122.16       98.15     10.45 o 
   4   3   7       28.13       25.59     17.22 o 
   5   3   7       54.54       28.84     13.88 o 
   6   3   7        8.33      -14.58     14.58 o 
  -9   4   7      421.45      443.72     68.11 o 
  -8   4   7       89.91       44.69     23.80 o 
  -7   4   7     2216.76     2377.67     71.73 o 
  -6   4   7     1955.56     1929.22     51.30 o 
  -5   4   7     2789.98     2757.34     61.13 o 
  -4   4   7     2877.37     2791.99     75.27 o 
  -3   4   7     2024.95     1844.69     42.14 o 
  -2   4   7    22382.69    24455.83    554.29 o 
  -1   4   7     3616.31     3548.57     72.58 o 
   0   4   7     7679.53     7990.34    152.74 o 
   1   4   7     3441.28     3586.04     74.51 o 
   2   4   7      373.04      361.34     17.31 o 
   3   4   7      235.42      265.85     23.45 o 
   4   4   7       56.34       53.22     12.14 o 
   5   4   7      947.51      949.44     52.95 o 
   6   4   7      469.54      506.00     67.82 o 
  -9   5   7       63.98       56.81     19.72 o 
  -8   5   7       17.35       29.61     17.94 o 
  -7   5   7        9.96       16.07     11.54 o 
  -6   5   7       24.04       20.35      8.28 o 
  -5   5   7      145.91      131.52     13.90 o 
  -4   5   7      152.59      131.83     10.14 o 
  -3   5   7       10.33       21.25      8.60 o 
  -2   5   7      104.34       95.25      9.55 o 
  -1   5   7       23.69       18.36      7.47 o 
   0   5   7      609.00      589.83     19.39 o 
   1   5   7     2124.07     2226.60     59.57 o 
   2   5   7      409.39      419.23     16.89 o 
   3   5   7        0.54       -2.85      7.84 o 
   4   5   7       27.37       27.47     13.82 o 
   5   5   7      361.50      347.42     42.02 o 
   6   5   7       68.62       14.06     31.87 o 
  -9   6   7      127.59      156.52     47.76 o 
  -8   6   7     1479.41     1626.28     72.14 o 
  -7   6   7     1712.26     1802.17     96.36 o 
  -6   6   7     3949.90     4341.72    106.20 o 
  -5   6   7     2910.05     3024.98     68.56 o 
  -4   6   7     2060.19     2007.19     49.63 o 
  -3   6   7      523.82      517.60     21.11 o 
  -2   6   7       11.84        7.52      6.77 o 
  -1   6   7     3471.73     3585.48     73.43 o 
   0   6   7     6775.29     7141.98    136.40 o 
   1   6   7     4314.10     4780.21     96.72 o 
   2   6   7     2877.70     3050.03     69.11 o 
   3   6   7     1202.32     1299.70     41.50 o 
   4   6   7     1571.99     1566.61     55.67 o 
   5   6   7      631.54      629.32     69.31 o 
   6   6   7      544.05      478.13     62.57 o 
  -9   7   7       33.51       31.87     41.19 o 
  -8   7   7        8.50        2.49     14.62 o 
  -7   7   7       24.88       22.16     15.58 o 
  -6   7   7        4.69        5.69     22.74 o 
  -5   7   7     1224.22     1268.13     62.18 o 
  -4   7   7       26.00       26.66      8.70 o 
  -3   7   7      103.63       80.16     10.04 o 
  -2   7   7        7.24       10.68      8.17 o 
  -1   7   7        0.09       -6.30      6.99 o 
   0   7   7       85.15       54.54      8.89 o 
   1   7   7      496.93      515.68     22.31 o 
   2   7   7        6.91       -4.94     10.68 o 
   3   7   7       44.25       38.10     30.57 o 
   4   7   7       74.41       81.03     13.17 o 
   5   7   7      120.41       84.54     35.86 o 
   6   7   7       85.98       20.39     52.17 o 
  -9   8   7       16.25      191.80     66.57 o 
  -8   8   7      274.81      223.75     50.92 o 
  -7   8   7     1239.88     1307.81     59.94 o 
  -6   8   7     3290.99     3592.75    159.19 o 
  -5   8   7     4579.00     4934.71    118.19 o 
  -4   8   7      871.70      909.58     33.79 o 
  -3   8   7       20.36        0.03     12.05 o 
  -2   8   7       26.31       19.68      7.58 o 
  -1   8   7     1011.52     1046.81     28.71 o 
   0   8   7     3135.09     3202.79     69.11 o 
   1   8   7     2429.45     2491.19     56.03 o 
   2   8   7     2822.75     3010.19     78.51 o 
   3   8   7      969.03     1047.51     46.41 o 
   4   8   7      206.68      225.00     39.86 o 
   5   8   7      288.38      186.89     39.69 o 
   6   8   7      170.13      110.67     43.27 o 
  -8   9   7       41.14       75.14     38.94 o 
  -7   9   7       71.46       39.49     16.69 o 
  -6   9   7       53.84       43.64     11.18 o 
  -5   9   7      907.06      954.96     32.71 o 
  -4   9   7      267.82      226.49     13.98 o 
  -3   9   7       33.42       18.56      9.12 o 
  -2   9   7       21.25       28.90      9.20 o 
  -1   9   7       63.49       40.02      8.82 o 
   0   9   7       94.69       71.17     11.36 o 
   1   9   7     4562.36     4866.38    128.62 o 
   2   9   7      299.41      316.81     34.55 o 
   3   9   7      103.33      104.35      9.92 o 
   4   9   7        9.88       26.96     34.70 o 
  -8  10   7        9.00       28.21     41.61 o 
  -7  10   7      273.31      230.83     64.82 o 
  -6  10   7      666.19      635.28     38.87 o 
  -5  10   7      599.18      592.17     26.23 o 
  -4  10   7      195.43      152.07     16.03 o 
  -3  10   7        6.72       -6.73      8.76 o 
  -2  10   7       52.20       14.02     10.34 o 
  -1  10   7       55.03       55.93     10.82 o 
   0  10   7      613.38      586.67     29.17 o 
   1  10   7      912.09      933.64     33.44 o 
   2  10   7      117.44       81.19     12.55 o 
   3  10   7       78.71      -26.96     37.20 o 
   4  10   7       12.86       -7.66     28.21 o 
   5  10   7        6.37       -2.58     34.45 o 
  -7  11   7        0.14       32.37     52.59 o 
  -6  11   7       31.51       49.09     22.34 o 
  -5  11   7      165.14      142.57     28.71 o 
  -4  11   7      369.83      360.69     20.21 o 
  -3  11   7        8.13       12.44      9.85 o 
  -2  11   7      700.29      648.71     33.63 o 
  -1  11   7        6.13       11.97      8.97 o 
   0  11   7      574.29      540.88     23.51 o 
   1  11   7      275.48      254.68     15.71 o 
   2  11   7      411.35      404.32     52.34 o 
   3  11   7      110.46       12.81     40.94 o 
   4  11   7        4.17        6.41     30.70 o 
  -7  12   7      123.89      114.50     47.18 o 
  -6  12   7      128.21       47.35     35.11 o 
  -5  12   7      105.13       57.73     42.65 o 
  -4  12   7       98.85       71.17     18.19 o 
  -3  12   7        4.97       10.15     21.47 o 
  -2  12   7       23.32        9.03     10.74 o 
  -1  12   7        1.15       11.65     10.08 o 
   0  12   7       24.69       26.42     10.56 o 
   1  12   7       87.48       66.99     12.01 o 
   2  12   7      174.63      227.33     41.94 o 
   3  12   7      387.29      414.22     61.24 o 
   4  12   7      180.52      233.24     59.91 o 
  -6  13   7        6.92       78.13     36.36 o 
  -5  13   7      191.46      145.87     50.01 o 
  -4  13   7      150.53      185.89     24.63 o 
  -3  13   7       62.34       65.87     19.58 o 
  -2  13   7        6.13       18.64     27.38 o 
  -1  13   7      139.21       94.24     17.96 o 
   0  13   7       67.98       66.36     23.01 o 
   1  13   7      880.60      874.71     69.15 o 
   2  13   7      489.74      477.71     59.41 o 
   3  13   7       93.75       91.37     38.11 o 
  -6  14   7      904.40      976.31    102.18 o 
  -5  14   7      815.10      592.38     76.72 o 
  -4  14   7      632.87      587.22     55.25 o 
  -3  14   7       24.91       54.28     16.69 o 
  -2  14   7      142.19       89.44     38.19 o 
  -1  14   7      168.84      178.15     33.53 o 
   0  14   7      681.77      674.42     58.25 o 
   1  14   7      460.53      445.26     53.67 o 
   2  14   7      538.99      554.10     70.40 o 
   3  14   7      858.14      805.39     94.78 o 
  -5  15   7      624.71      656.61     81.63 o 
  -4  15   7      615.88      513.82     70.90 o 
  -3  15   7      232.26      176.27     25.25 o 
  -2  15   7        8.58        5.74     14.44 o 
  -1  15   7      165.15      119.91     31.79 o 
   0  15   7      266.46      338.00     50.43 o 
   1  15   7       15.04      -18.56     42.10 o 
   2  15   7      137.83      117.33     42.44 o 
  -3  16   7       87.67       62.16     31.70 o 
  -2  16   7      238.46      258.86     32.32 o 
  -1  16   7      543.40      398.83     49.93 o 
   0  16   7     1090.29     1195.98     96.69 o 
 -10   0   8      196.58      222.09     45.77 o 
  -9   0   8      735.66      739.24     73.31 o 
  -8   0   8      358.58      366.54     41.94 o 
  -7   0   8       81.51      119.07     31.37 o 
  -6   0   8     1189.94     1119.71     47.21 o 
  -5   0   8      588.35      588.98     32.13 o 
  -4   0   8     9920.43    10437.22    337.13 o 
  -3   0   8     8285.81     8617.07    220.89 o 
  -2   0   8      187.38      163.51     15.63 o 
  -1   0   8      359.98      374.83     20.47 o 
   0   0   8      507.30      528.89     26.48 o 
   1   0   8     1757.68     1874.60     83.50 o 
   2   0   8     2371.35     2384.59    103.80 o 
   3   0   8     3667.67     4206.76    134.88 o 
   4   0   8     7073.43     8292.75    349.23 o 
   5   0   8      455.37      515.16     49.09 o 
   6   0   8      247.80      240.73     45.35 o 
 -10   1   8       18.66       14.35     23.52 o 
  -9   1   8        6.19      -19.64     26.21 o 
  -8   1   8        0.41        7.95     18.41 o 
  -7   1   8        2.06        9.94     13.17 o 
  -6   1   8        8.83       -0.07     12.00 o 
  -5   1   8       67.67       57.87      9.65 o 
  -4   1   8      817.11      845.80     26.01 o 
  -3   1   8      620.60      551.49     19.44 o 
  -2   1   8      137.36       80.27      9.34 o 
  -1   1   8       26.79       29.55      9.03 o 
   0   1   8      125.68      105.50      8.78 o 
   1   1   8      225.03      222.62     15.30 o 
   2   1   8       14.23       13.23      8.02 o 
   3   1   8       45.66       24.51     12.55 o 
   4   1   8      133.77      106.27     14.70 o 
   5   1   8        8.58       -4.52     18.55 o 
   6   1   8       27.12       22.99     26.40 o 
 -10   2   8      264.79      302.28     35.10 o 
  -9   2   8      678.48      783.60     50.69 o 
  -8   2   8       15.15       33.38     19.47 o 
  -7   2   8      361.48      379.95     39.36 o 
  -6   2   8      228.29      185.32     14.81 o 
  -5   2   8     2767.24     2750.35     61.48 o 
  -4   2   8     5674.95     5740.76    115.60 o 
  -3   2   8     5087.19     5106.60    113.59 o 
  -2   2   8    13425.62    14056.94    247.13 o 
  -1   2   8      168.89      185.63     11.10 o 
   0   2   8        9.06       13.65      6.84 o 
   1   2   8      310.69      322.56     17.45 o 
   2   2   8     1674.87     1916.69     76.16 o 
   3   2   8     2836.96     3260.23     74.81 o 
   4   2   8       14.06       17.97     10.30 o 
   5   2   8      796.44      850.41     50.18 o 
   6   2   8       36.72       54.20     23.78 o 
 -10   3   8      250.97      253.75     33.52 o 
  -9   3   8       23.98       25.20     24.42 o 
  -8   3   8       46.63       51.51     17.89 o 
  -7   3   8        1.29       -5.85     11.80 o 
  -6   3   8      274.91      267.47     24.88 o 
  -5   3   8     1849.59     1872.71     48.01 o 
  -4   3   8     2493.11     2450.76     55.69 o 
  -3   3   8     4023.55     4242.37     85.44 o 
  -2   3   8      670.67      678.53     20.61 o 
  -1   3   8      577.65      581.38     18.48 o 
   0   3   8     1285.03     1368.00     35.35 o 
   1   3   8       44.74       37.55     10.88 o 
   2   3   8      398.94      410.75     17.52 o 
   3   3   8      160.68      143.72     13.06 o 
   4   3   8       30.89       37.27     11.58 o 
   5   3   8       43.83       40.47     15.61 o 
   6   3   8      164.85      134.97     34.70 o 
  -9   4   8      369.96      546.02     41.19 o 
  -8   4   8     1082.97     1150.13     56.93 o 
  -7   4   8        5.94       -0.79     10.81 o 
  -6   4   8       54.92       22.59     17.44 o 
  -5   4   8       15.30        0.26     10.65 o 
  -4   4   8      324.97      316.61     15.64 o 
  -3   4   8      910.72      802.77     24.36 o 
  -2   4   8      119.87       67.75     10.60 o 
  -1   4   8     1536.46     1506.41     38.24 o 
   0   4   8      875.03      870.60     26.86 o 
   1   4   8      345.52      334.84     16.04 o 
   2   4   8      534.78      536.42     21.17 o 
   3   4   8      325.32      330.88     18.43 o 
   4   4   8       80.12       43.24     14.44 o 
   5   4   8        6.89       14.48     19.72 o 
   6   4   8        8.96       10.23     43.60 o 
  -9   5   8      133.85      148.92     29.22 o 
  -8   5   8       52.15       46.69     18.87 o 
  -7   5   8       72.28       66.96     18.11 o 
  -6   5   8      319.29      306.14     37.77 o 
  -5   5   8     2109.03     2058.21     51.04 o 
  -4   5   8     3845.80     3816.47     84.65 o 
  -3   5   8      878.19      900.32     25.62 o 
  -2   5   8      407.43      387.53     17.00 o 
  -1   5   8      306.08      287.37     16.21 o 
   0   5   8     2393.24     2442.62     57.79 o 
   1   5   8     4703.49     5258.78    104.48 o 
   2   5   8      983.92     1001.90     43.24 o 
   3   5   8      324.38      320.32     22.06 o 
   4   5   8        3.19       19.66     12.51 o 
   5   5   8       39.42        1.25     27.04 o 
   6   5   8      159.04       56.33     38.44 o 
  -9   6   8        0.41       13.31     34.62 o 
  -8   6   8       89.20       84.47     18.62 o 
  -7   6   8        0.12      -10.86     10.86 o 
  -6   6   8      364.98      370.96     22.62 o 
  -5   6   8     1063.82     1051.73     32.90 o 
  -4   6   8      803.97      740.94     30.04 o 
  -3   6   8       34.62       30.21      8.47 o 
  -2   6   8      407.27      401.55     17.27 o 
  -1   6   8     1037.49     1047.75     28.69 o 
   0   6   8     1243.90     1234.31     34.19 o 
   1   6   8       48.25       43.12     10.07 o 
   2   6   8       14.07        5.61      8.12 o 
   3   6   8      276.72      281.23     26.32 o 
   4   6   8        0.77        5.28     17.68 o 
   5   6   8      301.26      264.78     47.60 o 
   6   6   8       53.65       85.71     53.67 o 
  -9   7   8      193.53      160.01     44.02 o 
  -8   7   8      249.26      310.04     31.52 o 
  -7   7   8      390.65      421.27     34.37 o 
  -6   7   8     1136.14     1195.72     49.68 o 
  -5   7   8     4543.52     4679.84    118.26 o 
  -4   7   8      506.23      462.55     23.33 o 
  -3   7   8        3.37       -9.13      9.13 o 
  -2   7   8      323.51      325.80     21.35 o 
  -1   7   8       79.12       50.04      9.93 o 
   0   7   8      608.12      614.86     22.08 o 
   1   7   8      881.58      904.85     32.51 o 
   2   7   8     3594.00     4031.48    107.30 o 
   3   7   8      873.35     1007.28     75.35 o 
   4   7   8       84.97       64.49     32.20 o 
   5   7   8        7.03      -12.81     29.54 o 
  -9   8   8       98.87       -5.33     41.44 o 
  -8   8   8      169.04      201.25     25.72 o 
  -7   8   8       10.31       13.10     17.75 o 
  -6   8   8       37.71       37.73     17.03 o 
  -5   8   8        2.63       -5.55     10.52 o 
  -4   8   8     1344.55     1421.32     41.05 o 
  -3   8   8     1539.97     1415.38     38.76 o 
  -2   8   8      270.52      250.82     22.88 o 
  -1   8   8      285.82      266.96     15.09 o 
   0   8   8      459.56      427.39     19.28 o 
   1   8   8      633.55      664.86     42.64 o 
   2   8   8      710.77      773.13     69.89 o 
   3   8   8      550.16      470.72     51.84 o 
   4   8   8      650.26      643.88     70.90 o 
   5   8   8       57.59       56.42     37.20 o 
  -8   9   8        0.59       64.57     41.69 o 
  -7   9   8       85.15       63.67     25.21 o 
  -6   9   8      416.39      380.86     22.76 o 
  -5   9   8      865.77      828.17     31.76 o 
  -4   9   8      348.28      311.52     18.21 o 
  -3   9   8       28.84       33.18      9.97 o 
  -2   9   8       24.99       16.91     11.77 o 
  -1   9   8      104.24       82.70     12.96 o 
   0   9   8      365.21      351.89     18.08 o 
   1   9   8      931.29      937.11     52.23 o 
   2   9   8     1808.03     2013.78     77.71 o 
   3   9   8      616.12      602.53     60.58 o 
   4   9   8        3.94      -30.87     30.87 o 
   5   9   8        3.19        6.41     37.11 o 
  -8  10   8      414.28      527.55     78.05 o 
  -7  10   8      140.90      104.10     40.61 o 
  -6  10   8        4.38       -3.85     16.07 o 
  -5  10   8      184.99      167.09     23.61 o 
  -4  10   8      840.21      839.96     33.06 o 
  -3  10   8      985.36     1092.68     38.18 o 
  -2  10   8     2521.88     2626.80     66.73 o 
  -1  10   8     1383.78     1409.34     47.83 o 
   0  10   8     1584.25     1562.10     50.65 o 
   1  10   8      673.62      723.66     40.94 o 
   2  10   8      962.50     1005.61     44.59 o 
   3  10   8      980.15     1030.15     91.37 o 
   4  10   8       31.93      -21.80     30.79 o 
  -6  11   8        2.66       33.93     18.93 o 
  -5  11   8        3.22       22.25     18.81 o 
  -4  11   8      234.64      246.12     34.12 o 
  -3  11   8       23.48       19.65     12.10 o 
  -2  11   8       19.71       18.48      9.48 o 
  -1  11   8        0.02       -9.76     10.37 o 
   0  11   8       30.36        4.50     15.69 o 
   1  11   8      195.32      126.68     18.48 o 
   2  11   8       33.71       22.97     33.20 o 
   3  11   8        4.03       -2.58     32.04 o 
   4  11   8        1.54      -25.55     35.78 o 
  -7  12   8      115.32      105.18     45.85 o 
  -6  12   8        3.23      -14.89     31.12 o 
  -5  12   8      254.00      309.51     29.48 o 
  -4  12   8      674.45      674.53     43.14 o 
  -3  12   8     1645.81     1736.20     70.95 o 
  -2  12   8     1119.36     1189.30     54.42 o 
  -1  12   8      834.27      796.46     54.50 o 
   0  12   8      656.90      652.52     29.03 o 
   1  12   8      363.97      472.47     54.34 o 
   2  12   8      971.04     1122.51    100.60 o 
   3  12   8      441.42      456.58     62.57 o 
  -6  13   8      120.22      118.57     41.77 o 
  -5  13   8      274.43      248.20     26.61 o 
  -4  13   8       53.81       39.99     23.26 o 
  -3  13   8      121.06       89.74     41.90 o 
  -2  13   8       27.19       11.85     14.18 o 
  -1  13   8        3.28        8.07     16.23 o 
   0  13   8      413.98      426.89     32.06 o 
   1  13   8      588.48      599.28     66.65 o 
   2  13   8      637.56      657.53     73.39 o 
   3  13   8      246.16      225.92     48.26 o 
  -5  14   8       21.33       61.74     36.20 o 
  -4  14   8      763.97      736.00     48.66 o 
  -3  14   8     1047.77     1076.95     59.14 o 
  -2  14   8      460.82      385.61     32.66 o 
  -1  14   8        4.01       15.46     14.63 o 
   0  14   8        4.45       42.10     28.46 o 
   1  14   8      193.10       76.14     37.44 o 
   2  14   8      185.66      206.11     50.26 o 
  -4  15   8      202.95       95.94     37.36 o 
  -3  15   8        7.19        5.52     41.56 o 
  -2  15   8       18.46       14.95     19.47 o 
  -1  15   8        2.93      -13.48     24.46 o 
   0  15   8      150.53      142.71     34.45 o 
   1  15   8      192.72      259.03     50.84 o 
  -2  16   8       90.66       48.93     30.54 o 
  -1  16   8       63.06       66.90     34.12 o 
 -10   1   9       86.45       55.86     29.50 o 
  -9   1   9      555.47      678.62     50.59 o 
  -8   1   9     1961.53     2221.68     97.64 o 
  -7   1   9     2339.26     2610.64    114.36 o 
  -6   1   9     1814.11     1953.66     66.60 o 
  -5   1   9     1385.27     1353.11     37.20 o 
  -4   1   9     2674.90     2735.64     75.03 o 
  -3   1   9     5542.47     5855.97    126.24 o 
  -2   1   9     3377.78     3393.62     71.65 o 
  -1   1   9     2353.50     2288.21     53.34 o 
   0   1   9      892.03      932.91     27.95 o 
   1   1   9      421.57      413.07     18.05 o 
   2   1   9     1359.93     1506.70     42.37 o 
   3   1   9     2063.24     2358.29     65.83 o 
   4   1   9     3116.99     3573.36    136.80 o 
   5   1   9     1301.13     1549.25     78.47 o 
   6   1   9      236.46      228.66     33.13 o 
 -10   2   9       54.45        4.44     37.90 o 
  -9   2   9       35.63       49.75     46.85 o 
  -8   2   9        1.20       -1.97     16.15 o 
  -7   2   9      471.20      458.34     31.81 o 
  -6   2   9      409.84      370.41     20.25 o 
  -5   2   9      355.60      356.49     23.53 o 
  -4   2   9      792.17      762.16     24.62 o 
  -3   2   9     3319.75     3398.11     72.77 o 
  -2   2   9       24.48       12.89      8.53 o 
  -1   2   9       12.88        7.74      7.99 o 
   0   2   9      345.61      292.93     15.36 o 
   1   2   9     1827.88     1908.48     50.25 o 
   2   2   9      257.63      240.23     15.55 o 
   3   2   9      135.80      103.12     13.91 o 
   4   2   9        7.20        6.20     13.43 o 
   5   2   9        1.31       -1.34     20.18 o 
   6   2   9       17.97       49.18     37.53 o 
  -9   3   9      443.73      428.91     36.51 o 
  -8   3   9      146.97      115.49     23.09 o 
  -7   3   9     1374.06     1417.75     55.66 o 
  -6   3   9      537.96      534.38     32.81 o 
  -5   3   9      204.62      191.90     15.28 o 
  -4   3   9      734.75      716.14     25.94 o 
  -3   3   9     2700.59     2844.43     83.56 o 
  -2   3   9     8304.33     8944.22    170.90 o 
  -1   3   9     2626.44     2722.43     62.18 o 
   0   3   9     1436.56     1424.68     46.86 o 
   1   3   9      349.66      314.28     15.82 o 
   2   3   9      222.15      215.77     18.42 o 
   3   3   9      234.48      202.99     16.86 o 
   4   3   9      389.82      377.50     42.52 o 
   5   3   9      311.95      276.07     30.30 o 
   6   3   9       55.60       21.97     34.87 o 
  -9   4   9        3.10      -12.57     17.41 o 
  -8   4   9       12.36       26.68     21.30 o 
  -7   4   9      475.86      411.25     47.77 o 
  -6   4   9     1399.71     1368.90     46.81 o 
  -5   4   9       11.78        1.89      8.87 o 
  -4   4   9      343.57      332.19     17.53 o 
  -3   4   9     1601.98     1475.44     38.42 o 
  -2   4   9       44.57       23.04     10.11 o 
  -1   4   9      104.31      101.17     10.34 o 
   0   4   9      396.59      379.14     17.69 o 
   1   4   9      505.65      520.37     28.06 o 
   2   4   9       11.77        5.41      8.88 o 
   3   4   9       35.55       39.27     11.86 o 
   4   4   9      199.64      130.84     32.74 o 
   5   4   9       17.25      -12.90     28.37 o 
  -9   5   9      225.07      267.20     30.20 o 
  -8   5   9      545.61      512.32     39.32 o 
  -7   5   9       25.72       11.05     12.60 o 
  -6   5   9     1045.12     1118.36     40.81 o 
  -5   5   9        6.60       12.53     10.85 o 
  -4   5   9      280.26      262.61     16.72 o 
  -3   5   9       19.78        6.50     11.03 o 
  -2   5   9      519.66      444.74     27.65 o 
  -1   5   9     1402.14     1407.24     36.97 o 
   0   5   9     1320.89     1498.90     41.25 o 
   1   5   9       37.23       21.48      9.81 o 
   2   5   9       21.22       21.18     17.07 o 
   3   5   9       55.68       54.98     19.02 o 
   4   5   9       49.07       24.98     13.59 o 
   5   5   9        3.07      -15.48     32.29 o 
  -9   6   9       86.37       87.56     31.79 o 
  -8   6   9        3.60        2.62     19.97 o 
  -7   6   9       84.28       96.99     21.29 o 
  -6   6   9       41.98       33.26     14.32 o 
  -5   6   9       77.85       54.92     11.40 o 
  -4   6   9      131.29      108.89     11.96 o 
  -3   6   9      240.95      232.55     15.28 o 
  -2   6   9       15.48        8.39      9.34 o 
  -1   6   9      540.64      517.40     20.98 o 
   0   6   9      711.23      685.18     26.56 o 
   1   6   9       10.44       16.46     15.57 o 
   2   6   9      226.10      193.62     17.12 o 
   3   6   9       79.60       68.60     32.08 o 
   4   6   9       19.81        7.91     13.02 o 
   5   6   9      122.15      130.14     39.94 o 
  -9   7   9        1.42      -36.03     56.08 o 
  -8   7   9       83.87       57.94     18.42 o 
  -7   7   9      395.29      400.75     39.57 o 
  -6   7   9       32.25       30.78     15.94 o 
  -5   7   9      747.58      744.67     31.01 o 
  -4   7   9      297.23      318.10     17.10 o 
  -3   7   9      516.02      491.84     21.09 o 
  -2   7   9      155.14      122.01     12.74 o 
  -1   7   9        9.64       -4.68      8.22 o 
   0   7   9      845.51      901.06     30.01 o 
   1   7   9        7.47       12.49     10.19 o 
   2   7   9      287.65      299.49     24.24 o 
   3   7   9      307.65      290.87     32.91 o 
   4   7   9      571.09      533.55     67.23 o 
   5   7   9      213.16      236.82     55.33 o 
  -8   8   9       47.51       32.49     21.57 o 
  -7   8   9       15.69      -18.23     18.91 o 
  -6   8   9        3.93       23.53     15.36 o 
  -5   8   9       82.67       59.72     15.27 o 
  -4   8   9       65.77       37.28     11.94 o 
  -3   8   9      209.37      197.25     19.41 o 
  -2   8   9      816.12      838.74     29.66 o 
  -1   8   9      464.16      451.29     21.30 o 
   0   8   9      384.08      343.55     20.42 o 
   1   8   9      121.95      125.15     20.71 o 
   2   8   9      696.60      700.14     28.36 o 
   3   8   9      216.42      178.24     40.02 o 
   4   8   9        1.05       -6.49     30.95 o 
   5   8   9      217.67      240.23     68.15 o 
  -8   9   9      707.15      686.65     86.21 o 
  -7   9   9      495.66      515.77     53.13 o 
  -6   9   9      137.01      137.34     42.85 o 
  -5   9   9      505.80      527.00     55.46 o 
  -4   9   9      336.14      323.59     57.35 o 
  -3   9   9     1143.81     1226.19     39.05 o 
  -2   9   9     2947.78     3093.37     87.70 o 
  -1   9   9     2806.91     2987.60     72.17 o 
   0   9   9      792.25      830.18     38.26 o 
   1   9   9      117.95      106.69     13.27 o 
   2   9   9      675.73      662.37     93.69 o 
   3   9   9      402.55      442.35     56.83 o 
   4   9   9      175.33      103.01     50.26 o 
  -8  10   9       49.13       70.06     41.77 o 
  -7  10   9       22.69       30.37     18.88 o 
  -6  10   9       57.75       64.96     18.90 o 
  -5  10   9      103.61      106.85     21.21 o 
  -4  10   9        6.41       17.71     12.80 o 
  -3  10   9       56.29       44.46     11.72 o 
  -2  10   9        0.10        4.24     11.74 o 
  -1  10   9      254.57      220.45     16.93 o 
   0  10   9       12.96       -8.14     11.51 o 
   1  10   9      312.43      261.47     22.98 o 
   2  10   9      169.46      127.06     38.53 o 
   3  10   9       14.90      -32.12     32.12 o 
   4  10   9       12.95       -8.99     52.67 o 
  -7  11   9      579.43      533.63     68.98 o 
  -6  11   9       26.66       27.38     15.73 o 
  -5  11   9       11.73       15.73     18.89 o 
  -4  11   9      464.18      467.30     66.65 o 
  -3  11   9     1827.02     1974.17     99.10 o 
  -2  11   9     5347.52     5621.15    182.99 o 
  -1  11   9     3580.61     3712.09    105.42 o 
   0  11   9     2331.40     2684.77     97.09 o 
   1  11   9     1027.11     1107.63     98.23 o 
   2  11   9      172.85       79.30     38.36 o 
   3  11   9      331.43      319.20     55.17 o 
  -7  12   9      102.52       25.63     41.77 o 
  -6  12   9        0.15       63.49     49.93 o 
  -5  12   9        2.23      -15.61     15.61 o 
  -4  12   9      330.49      415.41     32.54 o 
  -3  12   9        3.95      -10.73     17.61 o 
  -2  12   9       21.00       29.14     17.02 o 
  -1  12   9        0.68      -12.57     12.85 o 
   0  12   9      137.66      121.69     21.11 o 
   1  12   9      369.22      383.35     45.60 o 
   2  12   9      212.03      190.88     47.10 o 
   3  12   9       30.12       -2.58     35.70 o 
  -6  13   9      100.21      115.66     41.69 o 
  -5  13   9      377.65      278.89     39.69 o 
  -4  13   9       59.31       30.67     24.28 o 
  -3  13   9     1007.95     1070.00     58.29 o 
  -2  13   9     1622.93     1743.41     80.78 o 
  -1  13   9     1178.03     1192.27     59.51 o 
   0  13   9      547.52      515.74     57.50 o 
   1  13   9       30.39       28.96     39.03 o 
   2  13   9      264.28      259.45     49.34 o 
  -5  14   9       10.86        9.40     34.78 o 
  -4  14   9       28.42       88.66     26.14 o 
  -3  14   9      183.95      171.70     26.46 o 
  -2  14   9      138.11       91.23     22.19 o 
  -1  14   9       18.12        8.65     27.13 o 
   0  14   9      116.32      143.87     47.18 o 
   1  14   9      263.60      248.72     45.02 o 
  -4  15   9      238.62      196.46     46.51 o 
  -3  15   9      191.82      148.88     41.27 o 
  -2  15   9      102.13       92.23     33.87 o 
  -1  15   9       43.24       20.89     29.46 o 
   0  15   9       67.71        6.16     30.79 o 
 -10   0  10        1.44        5.24     32.70 o 
  -9   0  10       13.27       27.38     44.35 o 
  -8   0  10     1166.70     1188.91     89.95 o 
  -7   0  10     3301.62     3474.04    164.51 o 
  -6   0  10     3455.82     3425.03    227.79 o 
  -5   0  10     1758.72     1871.44     68.43 o 
  -4   0  10      466.57      430.52     28.61 o 
  -3   0  10     1273.47     1322.08     53.10 o 
  -2   0  10      136.03      104.33     17.36 o 
  -1   0  10     1304.23     1363.80     52.15 o 
   0   0  10      994.10      952.91     41.82 o 
   1   0  10      197.86      207.17     33.33 o 
   2   0  10      667.09      723.20     38.40 o 
   3   0  10      225.71      234.65     35.03 o 
   4   0  10     1946.98     2174.54    131.56 o 
   5   0  10      371.44      290.74     41.77 o 
 -10   1  10       15.90       27.54     27.69 o 
  -9   1  10      164.93      203.44     43.19 o 
  -8   1  10       64.97       54.26     27.13 o 
  -7   1  10      140.58      137.11     22.80 o 
  -6   1  10       29.83        9.85     11.39 o 
  -5   1  10        9.46       15.99     17.68 o 
  -4   1  10       54.65       43.24     10.57 o 
  -3   1  10      433.88      473.89     19.25 o 
  -2   1  10      291.90      275.79     15.45 o 
  -1   1  10       61.68       68.87     10.63 o 
   0   1  10     2341.54     2592.92     64.03 o 
   1   1  10      516.33      509.70     23.08 o 
   2   1  10      355.20      330.15     24.79 o 
   3   1  10      160.71      158.44     22.85 o 
   4   1  10      100.32       76.61     22.40 o 
   5   1  10        5.28       -8.01     17.83 o 
 -10   2  10       19.69       -7.90     26.95 o 
  -9   2  10       32.21       67.73     25.77 o 
  -8   2  10      832.81      795.79     47.93 o 
  -7   2  10     1543.13     1538.34     90.33 o 
  -6   2  10      850.15      884.54     54.89 o 
  -5   2  10     1029.53     1000.01     34.77 o 
  -4   2  10      119.22      100.15     11.58 o 
  -3   2  10      428.47      436.85     19.26 o 
  -2   2  10      737.95      663.39     23.53 o 
  -1   2  10     1411.99     1394.92     38.60 o 
   0   2  10     1736.12     1803.45     52.39 o 
   1   2  10      212.33      207.10     18.02 o 
   2   2  10      258.31      226.21     16.70 o 
   3   2  10      610.57      648.28     37.28 o 
   4   2  10      436.10      356.58     32.25 o 
   5   2  10      302.50      262.53     30.29 o 
  -9   3  10       43.12       73.09     27.21 o 
  -8   3  10      164.73      186.97     56.92 o 
  -7   3  10     1170.23     1169.68     52.31 o 
  -6   3  10     2040.16     2095.55     98.78 o 
  -5   3  10      296.06      282.63     16.73 o 
  -4   3  10        2.11       12.42     13.36 o 
  -3   3  10      152.84      169.38     14.42 o 
  -2   3  10       37.67       25.73      9.89 o 
  -1   3  10      744.00      740.04     26.88 o 
   0   3  10     1752.60     1821.83     76.91 o 
   1   3  10     3333.95     3620.08     85.74 o 
   2   3  10     1147.13     1222.34     43.42 o 
   3   3  10       11.58       -5.35     29.29 o 
   4   3  10       29.40       29.04     25.05 o 
   5   3  10        0.92        9.07     31.12 o 
  -9   4  10       32.39       39.35     32.33 o 
  -8   4  10       53.02       42.97     19.68 o 
  -7   4  10      112.07       84.72     18.44 o 
  -6   4  10        0.76       -1.41     11.83 o 
  -5   4  10       19.42       18.24     10.90 o 
  -4   4  10        1.45        6.21      9.49 o 
  -3   4  10      413.39      407.79     19.19 o 
  -2   4  10     1823.98     1869.00     49.04 o 
  -1   4  10     2082.32     2133.91     52.67 o 
   0   4  10     1003.33      991.28     35.53 o 
   1   4  10      379.46      359.27     19.90 o 
   2   4  10       11.75       10.08     10.59 o 
   3   4  10      125.06      137.31     20.19 o 
   4   4  10       28.77       -4.69     24.13 o 
   5   4  10       26.55       19.39     32.37 o 
  -9   5  10       26.35       35.96     25.09 o 
  -8   5  10       78.61       58.56     26.24 o 
  -7   5  10      811.63      860.30     47.21 o 
  -6   5  10     1463.24     1475.06     58.80 o 
  -5   5  10     1935.82     1993.62     57.02 o 
  -4   5  10      612.27      600.94     24.07 o 
  -3   5  10      132.02      106.24     12.23 o 
  -2   5  10      670.53      620.35     24.16 o 
  -1   5  10      755.67      734.46     26.31 o 
   0   5  10     3077.19     3141.40     73.61 o 
   1   5  10     1407.14     1576.55     49.59 o 
   2   5  10     1034.48     1149.57     41.90 o 
   3   5  10      164.59      152.45     23.22 o 
   4   5  10       16.03       -7.84     15.80 o 
   5   5  10      180.82       72.48     55.67 o 
  -9   6  10      153.24      110.90     41.15 o 
  -8   6  10       41.89       49.56     66.32 o 
  -7   6  10      144.79      104.69     22.25 o 
  -6   6  10      104.19       78.61     14.32 o 
  -5   6  10      556.22      543.91     26.03 o 
  -4   6  10      322.22      325.56     24.48 o 
  -3   6  10      365.67      370.25     26.17 o 
  -2   6  10      315.76      288.20     20.25 o 
  -1   6  10      460.39      476.67     21.31 o 
   0   6  10      236.62      236.75     17.55 o 
   1   6  10        0.31        4.92      9.95 o 
   2   6  10      278.42      263.36     21.22 o 
   3   6  10      360.48      359.62     28.11 o 
   4   6  10      125.30      126.98     38.86 o 
   5   6  10       14.47       34.87     37.44 o 
  -9   7  10        2.10      -26.71     37.36 o 
  -8   7  10       18.17      -32.98     56.79 o 
  -7   7  10      223.64      201.70     23.46 o 
  -6   7  10      572.02      585.65     37.84 o 
  -5   7  10     3226.23     3353.62     93.40 o 
  -4   7  10     1847.04     1895.60     54.29 o 
  -3   7  10      208.53      186.39     14.53 o 
  -2   7  10      178.32      188.91     14.49 o 
  -1   7  10      368.68      374.23     19.82 o 
   0   7  10     1372.32     1513.19     74.00 o 
   1   7  10      147.85       88.87     17.09 o 
   2   7  10      224.37      160.37     16.40 o 
   3   7  10      218.69      199.10     21.59 o 
   4   7  10      140.56       98.35     38.86 o 
  -8   8  10      204.94      192.70     80.92 o 
  -7   8  10      248.86      261.00     28.81 o 
  -6   8  10      953.07      966.35     48.92 o 
  -5   8  10      183.99      145.55     19.97 o 
  -4   8  10      130.73      124.11     15.90 o 
  -3   8  10      291.34      314.01     22.27 o 
  -2   8  10      405.08      374.10     20.41 o 
  -1   8  10      939.36      964.55     64.24 o 
   0   8  10       27.63       16.00     13.75 o 
   1   8  10      260.12      244.72     18.23 o 
   2   8  10       59.74       58.97     14.54 o 
   3   8  10       50.69       69.90     36.20 o 
   4   8  10      197.67      295.98     65.99 o 
  -8   9  10      126.62       68.65     40.36 o 
  -7   9  10        6.09        2.90     15.61 o 
  -6   9  10      497.02      590.07     39.31 o 
  -5   9  10     1360.28     1409.50     61.04 o 
  -4   9  10     1353.54     1323.68     57.98 o 
  -3   9  10      171.07      165.11     16.10 o 
  -2   9  10      276.10      281.87     21.49 o 
  -1   9  10      169.66      147.52     17.46 o 
   0   9  10       12.36       -3.76     10.56 o 
   1   9  10      276.35      242.12     23.79 o 
   2   9  10        3.96      -38.69     38.69 o 
   3   9  10       26.64       -6.49     31.04 o 
   4   9  10        2.69       38.69     42.60 o 
  -8  10  10      269.36      145.45     52.51 o 
  -7  10  10      394.84      410.07     35.41 o 
  -6  10  10      154.93      152.29     52.46 o 
  -5  10  10       57.65       47.35     23.17 o 
  -4  10  10        5.68       -0.68     20.39 o 
  -3  10  10      679.94      687.46     40.17 o 
  -2  10  10     2473.20     2802.04    103.82 o 
  -1  10  10     2794.21     2988.13    101.49 o 
   0  10  10     1787.70     1899.57     57.89 o 
   1  10  10      135.85      115.03     20.61 o 
   2  10  10       38.88       26.96     32.12 o 
   3  10  10       12.82      -23.22     46.35 o 
  -7  11  10       10.37        8.07     35.03 o 
  -6  11  10       24.16       28.28     19.76 o 
  -5  11  10       60.88       68.90     20.07 o 
  -4  11  10       40.03       53.69     20.35 o 
  -3  11  10       50.79       33.45     19.72 o 
  -2  11  10      133.58      102.81     21.30 o 
  -1  11  10        2.97       -6.54     16.35 o 
   0  11  10      104.28      101.24     64.20 o 
   1  11  10       16.38       11.48     40.77 o 
   2  11  10      160.64      166.42     43.52 o 
   3  11  10       17.94      -11.57     53.92 o 
  -6  12  10      148.95       83.46     39.03 o 
  -5  12  10        5.81       -8.99     19.51 o 
  -4  12  10        4.50        0.84     16.85 o 
  -3  12  10      336.59      258.47     27.41 o 
  -2  12  10     1423.96     1516.37     69.32 o 
  -1  12  10     2466.38     2705.97    104.39 o 
   0  12  10     1134.64     1294.85    100.39 o 
   1  12  10      356.92      399.08     55.75 o 
   2  12  10        3.12       43.35     51.01 o 
  -6  13  10        2.15       -6.74     49.59 o 
  -5  13  10      706.89      724.06     48.96 o 
  -4  13  10      223.39      159.69     52.17 o 
  -3  13  10      489.99      509.64     65.28 o 
  -2  13  10      325.22      289.63     62.45 o 
  -1  13  10       95.89       73.63     23.16 o 
   0  13  10       28.19       11.23     45.02 o 
   1  13  10      231.06      137.30     42.85 o 
  -5  14  10      132.61       55.92     37.28 o 
  -4  14  10       35.76       48.07     23.32 o 
  -3  14  10       17.18       25.81     21.43 o 
  -2  14  10       71.73       34.91     47.18 o 
  -1  14  10      197.50      244.72     44.52 o 
   0  14  10       72.46      -31.04     31.04 o 
  -3  15  10      107.54       25.05     32.95 o 
  -2  15  10      161.76      162.34     39.36 o 
  -9   1  11      206.21      178.15     30.24 o 
  -8   1  11       56.16       60.60     20.63 o 
  -7   1  11      324.82      277.30     26.44 o 
  -6   1  11     1663.98     1623.00     59.57 o 
  -5   1  11     1072.09     1050.75     34.38 o 
  -4   1  11        1.75       -0.69     11.89 o 
  -3   1  11      677.15      613.35     30.00 o 
  -2   1  11     1839.89     1913.73     47.95 o 
  -1   1  11        8.08       -4.96     10.10 o 
   0   1  11       92.24       73.72     13.27 o 
   1   1  11      505.93      489.93     23.47 o 
   2   1  11       75.10       75.45     17.47 o 
   3   1  11        0.82        7.30     23.42 o 
   4   1  11        2.97       21.70     21.33 o 
   5   1  11       12.46      -19.43     21.62 o 
  -9   2  11      308.22      311.22     36.78 o 
  -8   2  11      514.50      638.65     49.09 o 
  -7   2  11      328.58      294.96     36.90 o 
  -6   2  11       53.95       53.57     17.67 o 
  -5   2  11      342.43      311.53     19.70 o 
  -4   2  11      211.64      193.36     19.67 o 
  -3   2  11       92.07       74.78     12.50 o 
  -2   2  11       53.62       35.66     10.29 o 
  -1   2  11      474.18      490.61     33.80 o 
   0   2  11     1476.76     1544.94     45.34 o 
   1   2  11     1580.10     1749.51     56.81 o 
   2   2  11      904.74     1039.09     41.47 o 
   3   2  11      374.33      389.45     32.28 o 
   4   2  11        4.26       15.65     22.87 o 
   5   2  11       23.80       23.47     35.20 o 
  -9   3  11        0.15       -5.20     19.62 o 
  -8   3  11      217.94      264.70     29.44 o 
  -7   3  11       17.65       -3.08     17.79 o 
  -6   3  11       24.95       14.67     15.44 o 
  -5   3  11       49.65       27.09     13.33 o 
  -4   3  11        5.64       -6.85      9.41 o 
  -3   3  11     1537.69     1479.96     44.29 o 
  -2   3  11       79.00      104.62     12.50 o 
  -1   3  11       72.82       63.02     11.89 o 
   0   3  11      583.79      620.82     25.68 o 
   1   3  11      188.79      168.91     17.28 o 
   2   3  11       23.88       -0.49     16.31 o 
   3   3  11       27.99       -0.66     20.27 o 
   4   3  11       63.68       -1.44     25.59 o 
  -9   4  11      212.44      279.93     35.87 o 
  -8   4  11      347.48      362.38     33.32 o 
  -7   4  11      473.86      533.46     57.00 o 
  -6   4  11      672.47      611.31     49.26 o 
  -5   4  11     1859.16     1889.67     57.61 o 
  -4   4  11     1682.89     1705.08     47.24 o 
  -3   4  11     2950.09     2891.34     66.93 o 
  -2   4  11      176.24      175.78     25.76 o 
  -1   4  11      677.74      734.25     29.51 o 
   0   4  11     3425.93     3767.56    137.01 o 
   1   4  11     2758.53     3118.43     89.47 o 
   2   4  11     2134.41     2347.72     95.40 o 
   3   4  11      219.63      195.85     25.30 o 
   4   4  11      134.40       96.01     21.75 o 
  -9   5  11      203.95      178.41     34.95 o 
  -8   5  11        1.67       17.08     21.66 o 
  -7   5  11      146.83      156.01     25.85 o 
  -6   5  11       67.91       51.52     16.20 o 
  -5   5  11       91.27       98.90     21.21 o 
  -4   5  11       27.53       15.82     12.73 o 
  -3   5  11     2115.34     1989.68     52.53 o 
  -2   5  11       27.04       33.35     11.61 o 
  -1   5  11      198.07      167.48     15.27 o 
   0   5  11        0.09        4.69     11.22 o 
   1   5  11       13.70       15.60     13.33 o 
   2   5  11      106.39      109.01     20.55 o 
   3   5  11     1346.62     1450.82    186.85 o 
   4   5  11        7.67      -45.43     45.43 o 
  -9   6  11      335.62      326.06     34.21 o 
  -8   6  11       75.89       74.25     22.84 o 
  -7   6  11      174.62      158.24     23.78 o 
  -6   6  11      488.20      584.22     90.66 o 
  -5   6  11     4801.03     5487.11    164.81 o 
  -4   6  11     3696.51     4080.05     98.91 o 
  -3   6  11     2410.66     2443.67     62.64 o 
  -2   6  11      646.39      652.53     25.24 o 
  -1   6  11      353.22      351.20     24.88 o 
   0   6  11      789.71      830.67     34.68 o 
   1   6  11     1022.40     1178.68     83.22 o 
   2   6  11     1700.40     1820.47     78.39 o 
   3   6  11      642.31      604.29     40.68 o 
   4   6  11      326.00      286.91     55.83 o 
  -8   7  11       52.05       60.49     26.60 o 
  -7   7  11       84.64      107.86     24.01 o 
  -6   7  11      571.94      562.92     36.99 o 
  -5   7  11      109.20      122.98     25.13 o 
  -4   7  11        0.84        7.62     17.38 o 
  -3   7  11        0.01       -3.15     12.17 o 
  -2   7  11      171.97      143.28     17.47 o 
  -1   7  11        0.14       -3.45     13.66 o 
   0   7  11        0.12        1.43     12.38 o 
   1   7  11       77.57       50.13     16.36 o 
   2   7  11       11.51       -8.28     18.02 o 
   3   7  11        1.04      -12.98     33.70 o 
   4   7  11        7.33       40.19     53.17 o 
  -8   8  11        2.05      -21.94     21.94 o 
  -7   8  11        2.82       -1.14     18.55 o 
  -6   8  11     1808.24     1953.70    116.24 o 
  -5   8  11     1732.82     1855.50     75.65 o 
  -4   8  11     3297.70     3723.14    124.73 o 
  -3   8  11     1207.17     1329.43    114.66 o 
  -2   8  11      524.29      523.09     38.55 o 
  -1   8  11       76.23       71.10     16.69 o 
   0   8  11      618.75      680.95     42.79 o 
   1   8  11      440.18      355.93     29.84 o 
   2   8  11      601.17      530.05     54.34 o 
   3   8  11      626.88      670.01     83.04 o 
  -8   9  11        2.18      -53.75     53.75 o 
  -7   9  11        6.62      -23.16     23.16 o 
  -6   9  11      172.25      156.78     27.41 o 
  -5   9  11       39.69       24.13     17.27 o 
  -4   9  11        0.13       14.81     24.21 o 
  -3   9  11       12.57        6.98     16.07 o 
  -2   9  11        1.45      -14.80     16.26 o 
  -1   9  11      296.64      266.14     25.71 o 
   0   9  11      109.91      127.90     23.50 o 
   1   9  11       36.58       65.98     18.83 o 
   2   9  11       24.55       19.39     32.29 o 
   3   9  11      184.03      165.59     47.85 o 
  -7  10  11       25.28       30.52     21.29 o 
  -6  10  11       12.35      -13.66     17.60 o 
  -5  10  11      349.21      301.54     30.17 o 
  -4  10  11      689.15      750.00     44.10 o 
  -3  10  11      978.73     1033.16     52.20 o 
  -2  10  11       82.80       95.14     21.48 o 
  -1  10  11        0.46       13.98     14.96 o 
   0  10  11      353.19      278.08     26.33 o 
   1  10  11       38.48       44.77     33.28 o 
   2  10  11       85.58      113.25     39.94 o 
  -7  11  11       15.45       -2.66     39.03 o 
  -6  11  11       40.69       59.72     21.74 o 
  -5  11  11        4.65      -26.97     26.97 o 
  -4  11  11        5.06      -10.13     21.41 o 
  -3  11  11       49.57       57.29     32.95 o 
  -2  11  11       59.49       25.35     27.58 o 
  -1  11  11      403.55      383.15     80.05 o 
   0  11  11      164.39       84.53     22.81 o 
   1  11  11      166.14      168.33     39.52 o 
   2  11  11      140.73      111.50     47.43 o 
  -6  12  11       47.75       52.90     22.50 o 
  -5  12  11      146.72      144.51     49.47 o 
  -4  12  11      195.92      196.02     30.12 o 
  -3  12  11      500.70      443.57     36.88 o 
  -2  12  11       44.56       12.97     18.57 o 
  -1  12  11       52.40       30.53     17.29 o 
   0  12  11       17.84        6.32     26.46 o 
   1  12  11        2.05      -12.65     38.03 o 
  -5  13  11       20.07        9.50     20.60 o 
  -4  13  11       42.96       31.46     21.31 o 
  -3  13  11      163.74      105.29     25.25 o 
  -2  13  11        9.32       15.59     20.41 o 
  -1  13  11       19.30      -13.73     28.62 o 
   0  13  11      165.72      176.66     42.60 o 
  -4  14  11      662.59      628.65     74.39 o 
  -3  14  11      416.59      398.89     36.28 o 
  -2  14  11      299.86      363.71     55.75 o 
  -1  14  11       27.56       17.31     28.46 o 
  -9   0  12      175.85      138.46     37.53 o 
  -8   0  12      322.84      332.18     54.34 o 
  -7   0  12      264.66      283.50     38.86 o 
  -6   0  12      254.80      213.27     31.20 o 
  -5   0  12       61.78       26.21     22.30 o 
  -4   0  12       77.16      101.17     20.53 o 
  -3   0  12     2208.54     2139.19     75.54 o 
  -2   0  12     2586.25     2514.27     88.79 o 
  -1   0  12     1833.48     1988.70     77.56 o 
   0   0  12     1431.85     1627.21    110.30 o 
   1   0  12       57.75       31.29     23.47 o 
   2   0  12       23.90        3.91     22.13 o 
   3   0  12       36.94       35.20     28.71 o 
   4   0  12      274.20      175.41     53.67 o 
  -9   1  12       78.65       54.74     26.14 o 
  -8   1  12      245.26      160.55     31.26 o 
  -7   1  12       29.68        1.27     22.01 o 
  -6   1  12      142.92      143.84     22.18 o 
  -5   1  12        5.46       29.93     21.72 o 
  -4   1  12       66.64       56.87     17.26 o 
  -3   1  12      634.58      651.20     28.70 o 
  -2   1  12        6.48        4.41     10.23 o 
  -1   1  12      390.52      417.19     22.13 o 
   0   1  12       29.42       19.20     14.10 o 
   1   1  12      150.66      123.06     19.68 o 
   2   1  12       18.13       30.25     17.02 o 
   3   1  12      205.61      169.68     40.57 o 
   4   1  12       47.18       22.78     21.75 o 
  -9   2  12       33.22        7.13     22.92 o 
  -8   2  12      406.67      396.47     49.22 o 
  -7   2  12      710.16      837.52     48.13 o 
  -6   2  12      165.87      216.45     29.43 o 
  -5   2  12        5.01       18.14     37.15 o 
  -4   2  12       88.96       65.91     23.76 o 
  -3   2  12     1462.99     1421.93     56.29 o 
  -2   2  12     1666.15     1702.52     44.42 o 
  -1   2  12     1051.00     1005.77     57.12 o 
   0   2  12      194.36      168.80     22.92 o 
   1   2  12        9.89      -12.77     14.14 o 
   2   2  12        5.85       -3.85     32.66 o 
   3   2  12        1.19        0.68     21.64 o 
   4   2  12      215.27      218.44     31.41 o 
  -9   3  12     1078.91     1173.07    105.68 o 
  -8   3  12      548.27      552.84     40.37 o 
  -7   3  12      146.19      121.69     22.03 o 
  -6   3  12       67.90       46.89     44.93 o 
  -5   3  12       22.16       51.68     20.26 o 
  -4   3  12      397.75      347.98     57.76 o 
  -3   3  12       75.75       63.50     17.15 o 
  -2   3  12     1804.01     1762.42     49.94 o 
  -1   3  12     1593.22     1720.99     53.40 o 
   0   3  12     1207.92     1350.13     94.36 o 
   1   3  12      664.37      686.07     32.40 o 
   2   3  12      220.32      192.25     25.48 o 
   3   3  12      731.21      672.45     61.45 o 
   4   3  12        1.08      -12.42     20.50 o 
  -9   4  12       84.51      123.00     31.24 o 
  -8   4  12      336.96      393.47     38.56 o 
  -7   4  12      160.07      167.08     26.56 o 
  -6   4  12      208.19      195.16     22.78 o 
  -5   4  12       39.99       58.39     25.30 o 
  -4   4  12       51.13       48.41     14.39 o 
  -3   4  12        6.01        7.28     11.58 o 
  -2   4  12       75.56       96.74     19.35 o 
  -1   4  12      445.70      408.21     24.25 o 
   0   4  12      185.70      171.12     20.92 o 
   1   4  12       22.11       11.80     12.95 o 
   2   4  12      259.44      222.37     29.61 o 
   3   4  12      119.19      113.77     23.59 o 
   4   4  12       98.88       83.29     41.69 o 
  -9   5  12      361.00      416.77     44.01 o 
  -8   5  12      980.63     1106.86     66.10 o 
  -7   5  12      110.70      114.59     31.87 o 
  -6   5  12       52.01       48.61     64.95 o 
  -5   5  12      377.05      349.56     28.67 o 
  -4   5  12     1615.49     1785.91     71.55 o 
  -3   5  12     2792.40     2991.72     87.40 o 
  -2   5  12     1210.94     1275.80     46.94 o 
  -1   5  12     1198.90     1322.66     46.98 o 
   0   5  12      296.77      292.02     30.35 o 
   1   5  12      481.47      498.50     34.37 o 
   2   5  12      416.57      372.52     46.43 o 
   3   5  12      610.92      707.25     53.39 o 
   4   5  12      199.28      144.37     41.61 o 
  -9   6  12      151.00      109.01     35.95 o 
  -8   6  12       23.46       49.76     22.28 o 
  -7   6  12       68.49       75.44     26.33 o 
  -6   6  12      239.04      248.63     41.44 o 
  -5   6  12       42.36        1.12     25.80 o 
  -4   6  12       49.72       17.19     17.83 o 
  -3   6  12     1053.28     1026.01     47.38 o 
  -2   6  12      169.38      164.82     18.58 o 
  -1   6  12      131.57      112.56     16.63 o 
   0   6  12      267.96      195.64     27.33 o 
   1   6  12      194.19      167.07     22.86 o 
   2   6  12       92.81      109.17     21.46 o 
   3   6  12      204.38      233.99     50.68 o 
  -8   7  12      224.21      248.13     43.60 o 
  -7   7  12       93.64      105.44     23.39 o 
  -6   7  12     1212.88     1284.65     64.01 o 
  -5   7  12      821.45      850.65     45.06 o 
  -4   7  12     1368.47     1483.80     62.30 o 
  -3   7  12     3235.36     3480.82    115.21 o 
  -2   7  12      481.72      500.35     27.17 o 
  -1   7  12        3.94       -4.02     14.26 o 
   0   7  12      304.32      295.96     28.68 o 
   1   7  12       73.32       73.74     20.04 o 
   2   7  12      626.75      680.25     77.80 o 
   3   7  12      222.49      232.57     63.66 o 
  -8   8  12       94.15       66.04     38.48 o 
  -7   8  12      114.17      111.71     27.69 o 
  -6   8  12       68.03       71.84     24.71 o 
  -5   8  12        0.66      -19.64     19.64 o 
  -4   8  12        1.71      -14.68     14.68 o 
  -3   8  12       10.56       -1.27     17.96 o 
  -2   8  12      215.94      166.09     36.78 o 
  -1   8  12      170.58      120.93     47.72 o 
   0   8  12       33.18       41.46     17.93 o 
   1   8  12       36.29       36.49     21.39 o 
   2   8  12       43.24       78.97     40.11 o 
   3   8  12      105.04       32.45     40.19 o 
  -7   9  12        1.68       11.57     24.38 o 
  -6   9  12       13.52       31.41     26.92 o 
  -5   9  12      343.35      345.31     43.44 o 
  -4   9  12     1335.97     1406.84     67.80 o 
  -3   9  12      801.04      798.53     47.92 o 
  -2   9  12      287.66      285.44     68.61 o 
  -1   9  12       12.33       -9.28     17.49 o 
   0   9  12       39.53       31.36     17.22 o 
   1   9  12        6.07       10.69     20.05 o 
   2   9  12       99.59       74.97     51.67 o 
  -7  10  12      597.12      596.37     80.63 o 
  -6  10  12      190.95      219.92     35.68 o 
  -5  10  12       82.85       83.13     46.93 o 
  -4  10  12        6.30      -13.69     19.85 o 
  -3  10  12       42.52       25.19     18.20 o 
  -2  10  12      114.80       77.15     22.19 o 
  -1  10  12      378.99      361.48     37.86 o 
   0  10  12       78.69       58.52     24.84 o 
   1  10  12      235.27      239.65     56.42 o 
  -6  11  12      213.81      228.39     33.74 o 
  -5  11  12        5.11      -17.57     30.04 o 
  -4  11  12        0.04       20.71     19.14 o 
  -3  11  12       83.93       56.04     20.52 o 
  -2  11  12       28.69        1.91     49.26 o 
  -1  11  12        7.62       10.23     15.81 o 
   0  11  12        2.78       21.55     34.20 o 
   1  11  12       23.92      -42.10     49.76 o 
  -6  12  12      252.86      224.35     32.62 o 
  -5  12  12       90.64       64.70     33.20 o 
  -4  12  12        1.40      -23.45     23.45 o 
  -3  12  12      175.24      192.13     29.92 o 
  -2  12  12      305.37      221.89     54.00 o 
  -1  12  12      506.60      525.14     60.24 o 
   0  12  12      156.49       74.47     44.18 o 
  -4  13  12      346.63      340.13     75.97 o 
  -3  13  12      496.29      340.43     35.33 o 
  -2  13  12       13.83       -6.81     42.35 o 
  -1  13  12        0.82       93.53     39.94 o 
  -9   1  13       64.28       55.87     26.67 o 
  -8   1  13      419.82      431.36     39.19 o 
  -7   1  13     1035.68     1154.61     60.83 o 
  -6   1  13     1103.01     1074.94     54.22 o 
  -5   1  13      917.60      947.74     58.25 o 
  -4   1  13     1306.00     1399.78     59.54 o 
  -3   1  13      978.66     1063.47     49.39 o 
  -2   1  13     2218.99     2564.28    106.09 o 
  -1   1  13     2638.73     2743.75     96.62 o 
   0   1  13      800.46      818.13     45.23 o 
   1   1  13      191.46      159.74     25.36 o 
   2   1  13       18.19       -9.07     26.04 o 
   3   1  13      153.88      125.06     26.86 o 
  -9   2  13      144.02      130.51     36.42 o 
  -8   2  13      298.13      291.43     34.55 o 
  -7   2  13        2.87       -9.88     29.17 o 
  -6   2  13       53.87       23.73     26.21 o 
  -5   2  13      272.23      209.03     25.91 o 
  -4   2  13        6.15       -7.16     23.59 o 
  -3   2  13      271.68      257.90     37.57 o 
  -2   2  13      528.09      459.88     31.64 o 
  -1   2  13      655.90      690.68     37.57 o 
   0   2  13       25.74       22.63     19.99 o 
   1   2  13        6.56       -7.14     20.37 o 
   2   2  13       37.55       24.65     23.96 o 
   3   2  13       24.20       32.44     20.85 o 
  -9   3  13       19.02       54.01     25.66 o 
  -8   3  13      427.49      368.11     37.44 o 
  -7   3  13      368.17      408.20     35.71 o 
  -6   3  13      794.63      838.01     48.83 o 
  -5   3  13      310.30      286.45     27.78 o 
  -4   3  13       17.18       15.81     20.92 o 
  -3   3  13      404.67      467.90     32.58 o 
  -2   3  13      268.77      215.61     25.94 o 
  -1   3  13     1431.59     1499.83     74.22 o 
   0   3  13     1093.16     1101.19     52.78 o 
   1   3  13      494.84      573.40     39.38 o 
   2   3  13      296.11      232.73     31.46 o 
   3   3  13       43.02       44.09     23.04 o 
  -9   4  13      745.80      758.20     56.09 o 
  -8   4  13      184.47      192.48     31.58 o 
  -7   4  13      108.34       93.79     21.69 o 
  -6   4  13        7.60       -8.45     24.21 o 
  -5   4  13      450.20      416.30     34.73 o 
  -4   4  13       13.24       -3.99     19.03 o 
  -3   4  13        5.34       -9.32     35.16 o 
  -2   4  13     1123.60     1264.91     54.31 o 
  -1   4  13     1404.96     1557.54     69.28 o 
   0   4  13        1.89       -0.09     16.41 o 
   1   4  13       35.23       13.77     17.08 o 
   2   4  13       16.58       43.56     27.00 o 
   3   4  13       65.08        3.91     36.45 o 
  -9   5  13       21.02       31.90     25.77 o 
  -8   5  13      117.99      159.67     35.00 o 
  -7   5  13      529.51      555.97     61.95 o 
  -6   5  13      382.78      351.33     35.21 o 
  -5   5  13       29.64       49.03     22.05 o 
  -4   5  13      260.72      230.97     26.63 o 
  -3   5  13      186.11      155.80     28.29 o 
  -2   5  13       52.69       62.14     18.39 o 
  -1   5  13        2.14       12.33     23.34 o 
   0   5  13      159.08      120.51     35.24 o 
   1   5  13      318.21      249.56     31.52 o 
   2   5  13      212.47      192.70     54.96 o 
   3   5  13        0.21      -26.04     35.11 o 
  -8   6  13      385.51      391.69     42.22 o 
  -7   6  13      650.99      657.73     46.06 o 
  -6   6  13        0.46       -8.98     18.72 o 
  -5   6  13        0.53        9.54     18.97 o 
  -4   6  13       92.72      142.07     97.61 o 
  -3   6  13      518.28      500.60     35.07 o 
  -2   6  13      367.70      392.88     30.52 o 
  -1   6  13      112.09       54.84     26.79 o 
   0   6  13       11.95       14.42     17.77 o 
   1   6  13       79.06       25.92     21.29 o 
   2   6  13       24.40        9.26     41.94 o 
   3   6  13       59.40       68.98     55.92 o 
  -8   7  13       67.70       50.35     30.30 o 
  -7   7  13       23.16       12.07     19.60 o 
  -6   7  13        2.00       10.26     19.66 o 
  -5   7  13      156.04      133.70     50.88 o 
  -4   7  13      445.22      433.42     33.76 o 
  -3   7  13      669.81      716.25     44.37 o 
  -2   7  13      286.84      258.56     39.40 o 
  -1   7  13      376.79      333.71     59.79 o 
   0   7  13       76.22      121.19     63.32 o 
   1   7  13        2.03       11.86     17.04 o 
   2   7  13       20.74       -5.16     35.03 o 
  -8   8  13      117.02      102.47     28.09 o 
  -7   8  13      120.41      104.78     25.17 o 
  -6   8  13       51.11       69.86     27.30 o 
  -5   8  13        0.23        0.45     18.94 o 
  -4   8  13      131.86      147.91     23.34 o 
  -3   8  13      232.29      190.48     46.02 o 
  -2   8  13       32.79       31.62     19.13 o 
  -1   8  13        1.69       19.28     18.18 o 
   0   8  13      124.24       90.13     20.67 o 
   1   8  13       60.62       30.99     31.00 o 
   2   8  13        1.74       16.81     37.61 o 
  -7   9  13      766.62      849.02     61.07 o 
  -6   9  13     1237.14     1308.50     76.07 o 
  -5   9  13      119.52      149.50     53.55 o 
  -4   9  13       60.73       54.84     30.79 o 
  -3   9  13       38.82       41.65     19.17 o 
  -2   9  13      292.41      292.41     30.57 o 
  -1   9  13      598.22      598.81     42.10 o 
   0   9  13      234.03      229.91     30.07 o 
   1   9  13      561.55      587.96     81.13 o 
  -7  10  13       32.36        5.75     32.48 o 
  -6  10  13        0.18       22.83     25.31 o 
  -5  10  13       23.31       28.78     24.05 o 
  -4  10  13       23.75       59.28     24.14 o 
  -3  10  13        2.35        1.97     19.17 o 
  -2  10  13       38.58       35.15     31.91 o 
  -1  10  13       19.97       13.15     21.26 o 
   0  10  13       51.86       30.54     39.52 o 
   1  10  13       11.86      -15.39     35.95 o 
  -6  11  13     1233.21     1484.73     87.11 o 
  -5  11  13      272.22      252.45     35.12 o 
  -4  11  13       55.24       30.53     30.58 o 
  -3  11  13       92.79      131.38     54.09 o 
  -2  11  13      179.62      174.14     40.19 o 
  -1  11  13     1310.76     1396.89     81.44 o 
   0  11  13     1205.78     1354.42    122.07 o 
  -5  12  13       21.30       45.34     25.41 o 
  -4  12  13      111.43      118.26     36.70 o 
  -3  12  13        0.42      -23.75     23.75 o 
  -2  12  13       31.91      -10.71     50.84 o 
  -1  12  13      119.87      163.18     43.94 o 
  -9   0  14       60.07       73.06     39.77 o 
  -8   0  14       17.55      -25.71     25.71 o 
  -7   0  14      503.08      519.82     60.66 o 
  -6   0  14     1925.01     2225.30    124.98 o 
  -5   0  14     2681.33     3066.89    154.69 o 
  -4   0  14     4291.35     4802.41    213.43 o 
  -3   0  14      675.85      734.50     65.74 o 
  -2   0  14      405.10      381.69     47.26 o 
  -1   0  14       89.90      100.68     30.04 o 
   0   0  14      324.11      320.94     43.10 o 
   1   0  14      296.78      320.86     48.26 o 
   2   0  14        4.49      -31.37     31.37 o 
   3   0  14       51.17      136.30     43.27 o 
  -9   1  14        1.65       12.78     36.65 o 
  -8   1  14        7.36       -0.18     21.89 o 
  -7   1  14       41.97       62.96     25.72 o 
  -6   1  14        7.04       21.42     23.37 o 
  -5   1  14      148.88      114.03     26.10 o 
  -4   1  14      170.23      126.48     22.73 o 
  -3   1  14        0.11       -3.68     16.24 o 
  -2   1  14       39.35       31.69     35.16 o 
  -1   1  14      173.97      118.00     29.05 o 
   0   1  14       10.14      -20.47     20.47 o 
   1   1  14       18.57       20.10     21.19 o 
   2   1  14        7.99        2.56     28.85 o 
   3   1  14      220.06      196.75     41.07 o 
  -9   2  14       14.20       -8.07     25.63 o 
  -8   2  14       14.85        9.28     26.83 o 
  -7   2  14        4.34       25.68     23.22 o 
  -6   2  14     1252.15     1279.51     67.61 o 
  -5   2  14     1312.55     1539.37    113.79 o 
  -4   2  14      593.24      633.35     39.78 o 
  -3   2  14      182.33      224.69     30.13 o 
  -2   2  14      203.96      225.53     25.96 o 
  -1   2  14     1237.95     1243.93     63.74 o 
   0   2  14      338.45      299.64     28.90 o 
   1   2  14      593.45      611.01     66.07 o 
   2   2  14      414.97      407.41     57.00 o 
   3   2  14      128.79       98.30     31.66 o 
  -9   3  14        6.16       -0.99     50.72 o 
  -8   3  14       22.94       55.44     24.37 o 
  -7   3  14       71.95       80.70     23.26 o 
  -6   3  14      125.45       94.90     23.74 o 
  -5   3  14      536.54      540.98     89.58 o 
  -4   3  14      805.02      868.94     51.08 o 
  -3   3  14      110.05      118.22     43.10 o 
  -2   3  14      246.60      207.22     30.59 o 
  -1   3  14      215.00      201.39     27.21 o 
   0   3  14       63.25       69.48     21.45 o 
   1   3  14      144.16      133.92     27.29 o 
   2   3  14      368.18      392.74     40.23 o 
  -8   4  14       88.85      121.04     41.85 o 
  -7   4  14      429.33      422.87     38.01 o 
  -6   4  14      187.16      243.81     65.49 o 
  -5   4  14      116.06       65.07     30.87 o 
  -4   4  14        9.23       22.28     21.01 o 
  -3   4  14        3.71       12.58     17.11 o 
  -2   4  14        1.16       24.40     35.41 o 
  -1   4  14        6.95        6.22     17.15 o 
   0   4  14      760.44      720.04     47.93 o 
   1   4  14      442.07      396.49     39.95 o 
   2   4  14       91.27       55.59     24.40 o 
  -8   5  14       13.79       39.82     24.12 o 
  -7   5  14      198.01      163.03     27.42 o 
  -6   5  14      110.83       98.60     23.05 o 
  -5   5  14      531.44      487.47     37.48 o 
  -4   5  14     1423.45     1571.36     73.10 o 
  -3   5  14      529.29      461.94     47.35 o 
  -2   5  14        1.16       -4.99     25.45 o 
  -1   5  14      125.08       63.97     33.16 o 
   0   5  14        1.72       -2.62     42.10 o 
   1   5  14      219.53      152.01     29.52 o 
   2   5  14      172.18      184.31     62.32 o 
  -8   6  14        2.01       34.09     54.17 o 
  -7   6  14      152.78      179.70     33.52 o 
  -6   6  14       10.87        3.22     20.28 o 
  -5   6  14      113.90       82.90     31.41 o 
  -4   6  14      240.80      179.48     26.71 o 
  -3   6  14      103.44      102.36     25.58 o 
  -2   6  14       85.27       94.97     24.17 o 
  -1   6  14      111.91       90.58     24.97 o 
   0   6  14       86.57       47.34     20.25 o 
   1   6  14      102.34      102.67     29.11 o 
   2   6  14        4.84       27.29     38.94 o 
  -8   7  14        0.90       49.51     43.19 o 
  -7   7  14       21.97       38.00     25.10 o 
  -6   7  14       25.20       15.54     27.71 o 
  -5   7  14       63.13       62.59     26.11 o 
  -4   7  14       34.77       61.51     22.58 o 
  -3   7  14      735.23      766.42     48.88 o 
  -2   7  14      334.70      265.89     30.48 o 
  -1   7  14        7.84       18.22     17.05 o 
   0   7  14       68.62       52.13     25.42 o 
   1   7  14      112.31       78.36     23.40 o 
  -7   8  14      244.65      243.25     41.94 o 
  -6   8  14      424.55      446.51    104.60 o 
  -5   8  14      277.44      240.28     70.69 o 
  -4   8  14      314.67      326.96     35.93 o 
  -3   8  14      137.60      151.49     26.96 o 
  -2   8  14      131.07      104.66     45.72 o 
  -1   8  14       47.00       64.67     27.09 o 
   0   8  14      311.83      257.59     34.53 o 
   1   8  14      231.77      154.77     47.76 o 
  -7   9  14      124.58       93.01     26.34 o 
  -6   9  14       22.07       -8.22     22.75 o 
  -5   9  14        4.77       16.68     27.93 o 
  -4   9  14      176.68      113.66     25.72 o 
  -3   9  14      363.68      327.42     31.65 o 
  -2   9  14      200.83      221.69     32.07 o 
  -1   9  14      306.02      246.98     32.00 o 
   0   9  14       13.46       25.26     22.20 o 
  -6  10  14      755.74      642.13     58.04 o 
  -5  10  14      194.92      194.84     39.03 o 
  -4  10  14      202.10      183.56     33.11 o 
  -3  10  14        5.72      -33.58     33.58 o 
  -2  10  14       80.61       70.83     24.22 o 
  -1  10  14      366.16      276.54     37.96 o 
   0  10  14      795.56      763.87     88.12 o 
  -5  11  14       18.08       47.78     70.19 o 
  -4  11  14       61.74       53.55     23.63 o 
  -3  11  14        0.05      -20.48     26.39 o 
  -2  11  14        0.54      -28.15     29.04 o 
  -1  11  14       18.45      -25.21     35.36 o 
  -8   1  15       61.27       60.85     24.91 o 
  -7   1  15        4.55      -22.77     22.77 o 
  -6   1  15      179.91      184.57     32.74 o 
  -5   1  15      999.24      992.00     53.57 o 
  -4   1  15     1165.77     1284.69     68.06 o 
  -3   1  15      460.61      490.52     36.00 o 
  -2   1  15       91.72       81.98     31.01 o 
  -1   1  15       68.43       50.37     21.67 o 
   0   1  15       31.78       31.12     31.12 o 
   1   1  15        0.45       15.03     22.52 o 
   2   1  15       61.76       17.76     34.78 o 
  -8   2  15      350.13      281.88     37.95 o 
  -7   2  15      373.87      431.24     40.57 o 
  -6   2  15      417.51      486.57     44.01 o 
  -5   2  15      216.81      207.24     74.51 o 
  -4   2  15      690.21      669.10     49.85 o 
  -3   2  15       25.75      -10.85     20.26 o 
  -2   2  15        1.73       -4.58     18.50 o 
  -1   2  15        0.90        9.98     35.07 o 
   0   2  15        2.05       38.31     23.96 o 
   1   2  15      132.69      118.81     31.23 o 
   2   2  15       70.84       62.26     29.67 o 
  -8   3  15        4.90       33.19     41.94 o 
  -7   3  15       25.98      -21.45     21.45 o 
  -6   3  15       12.28       20.59     25.35 o 
  -5   3  15      103.99       96.79     28.07 o 
  -4   3  15       43.23       77.16     22.63 o 
  -3   3  15       42.27       24.56     18.95 o 
  -2   3  15        4.19        2.72     19.89 o 
  -1   3  15        8.52       -4.82     21.54 o 
   0   3  15       61.63       20.22     31.00 o 
   1   3  15       95.36       33.91     39.69 o 
   2   3  15      226.59      128.94     75.89 o 
  -8   4  15      632.87      667.44     53.27 o 
  -7   4  15       13.66       -5.12     24.07 o 
  -6   4  15      468.71      475.37     41.29 o 
  -5   4  15      396.99      429.52     50.84 o 
  -4   4  15      190.78      161.50     29.70 o 
  -3   4  15      899.92      939.86     59.45 o 
  -2   4  15      236.32      212.45     30.46 o 
  -1   4  15      592.55      641.99    102.27 o 
   0   4  15       56.98       75.38     24.33 o 
   1   4  15      225.79      207.33     32.77 o 
  -8   5  15       35.57      -17.60     39.69 o 
  -7   5  15       93.41       80.97     31.77 o 
  -6   5  15      102.14       95.01     28.75 o 
  -5   5  15       67.90       76.00     28.01 o 
  -4   5  15       21.14        2.62     20.89 o 
  -3   5  15       80.41      132.84     46.18 o 
  -2   5  15       47.41        6.76     22.81 o 
  -1   5  15        5.06       -9.46     23.88 o 
   0   5  15      221.58      230.43     38.24 o 
   1   5  15      172.29      121.83     32.07 o 
  -7   6  15      332.76      277.96     48.47 o 
  -6   6  15       36.21       36.06     64.45 o 
  -5   6  15       83.52       89.18     28.35 o 
  -4   6  15     1675.02     1644.98     86.93 o 
  -3   6  15     1061.43     1171.40     81.88 o 
  -2   6  15     1266.17     1501.71     74.43 o 
  -1   6  15      200.82      127.63     37.24 o 
   0   6  15      128.22       76.48     27.28 o 
   1   6  15      140.43      138.45     29.65 o 
  -7   7  15       60.69       33.62     27.57 o 
  -6   7  15        0.47       39.50     58.66 o 
  -5   7  15      152.13      139.29     56.54 o 
  -4   7  15       83.76       48.64     28.54 o 
  -3   7  15       75.69       85.41     33.64 o 
  -2   7  15       56.12       46.30     28.56 o 
  -1   7  15      148.54      111.77     27.61 o 
   0   7  15       10.10      -11.32     26.33 o 
  -7   8  15       14.00       47.25     25.43 o 
  -6   8  15       10.81       11.05     36.86 o 
  -5   8  15        1.96        4.80     23.59 o 
  -4   8  15      218.52      252.73     36.27 o 
  -3   8  15     1313.39     1465.34     81.47 o 
  -2   8  15     1421.14     1550.62     86.86 o 
  -1   8  15      287.77      335.71     57.25 o 
   0   8  15       86.01       43.85     30.54 o 
  -6   9  15       49.69        9.39     28.41 o 
  -5   9  15       34.01       21.27     22.97 o 
  -4   9  15      463.60      394.86     43.51 o 
  -3   9  15        1.22        5.80     31.66 o 
  -2   9  15       35.80        9.54     24.59 o 
  -1   9  15      235.31      142.02     27.18 o 
  -5  10  15        0.25       -4.99     25.00 o 
  -4  10  15       95.97       68.80     25.08 o 
  -3  10  15      294.99      266.61     34.18 o 
  -2  10  15      249.57      255.26     41.89 o 
  -8   0  16      259.01      343.83     61.41 o 
  -7   0  16      254.95      186.47     47.60 o 
  -6   0  16      102.47       91.86     34.95 o 
  -5   0  16       16.77       15.64     32.54 o 
  -4   0  16       34.75       35.20     31.29 o 
  -3   0  16      295.68      262.45     47.01 o 
  -2   0  16       15.88        5.24     40.44 o 
  -1   0  16      554.56      446.92     59.99 o 
   0   0  16      569.03      484.70     70.40 o 
   1   0  16      127.41       58.75     37.86 o 
  -8   1  16      270.53      297.32     45.61 o 
  -7   1  16      285.91      282.36     40.44 o 
  -6   1  16       61.84        5.80     22.89 o 
  -5   1  16       78.89       68.65     27.79 o 
  -4   1  16       25.40       -2.63     22.15 o 
  -3   1  16        0.25      -14.39     58.12 o 
  -2   1  16        0.80       -9.39     19.13 o 
  -1   1  16       10.97       -2.51     20.71 o 
   0   1  16       34.22       39.57     36.28 o 
   1   1  16        6.14       15.65     26.32 o 
  -8   2  16       37.12       38.91     61.95 o 
  -7   2  16       15.83       31.99     36.84 o 
  -6   2  16      234.74      214.82     36.35 o 
  -5   2  16        0.29       -6.66     20.55 o 
  -4   2  16       95.81       22.50     23.53 o 
  -3   2  16        7.09       39.38     29.33 o 
  -2   2  16       14.57       -4.82     21.04 o 
  -1   2  16      559.81      487.13     47.14 o 
   0   2  16      210.40      132.52     28.95 o 
   1   2  16      117.08      107.64     27.72 o 
  -8   3  16      354.58      450.90     48.67 o 
  -7   3  16      537.36      583.27     51.05 o 
  -6   3  16      498.78      479.51     45.82 o 
  -5   3  16      164.14      138.46     27.72 o 
  -4   3  16        2.56       28.94     26.38 o 
  -3   3  16       43.51       35.98     41.94 o 
  -2   3  16      480.23      366.31     38.07 o 
  -1   3  16      202.27      207.32     30.40 o 
   0   3  16      124.79      115.96     32.82 o 
   1   3  16      170.19      146.43     33.75 o 
  -7   4  16       86.23       50.74     25.05 o 
  -6   4  16      241.81      243.38     32.93 o 
  -5   4  16      235.80      212.10     33.19 o 
  -4   4  16      154.38      123.16     31.54 o 
  -3   4  16        4.98       25.71     22.14 o 
  -2   4  16        7.91       24.86     22.16 o 
  -1   4  16       31.46       10.62     42.81 o 
   0   4  16        0.25       24.79     23.35 o 
  -7   5  16      682.80      681.63     55.25 o 
  -6   5  16      237.66      279.21     45.29 o 
  -5   5  16      108.59      105.49     27.52 o 
  -4   5  16      104.50      140.44     30.25 o 
  -3   5  16      435.60      460.19     64.90 o 
  -2   5  16      685.14      662.52     53.16 o 
  -1   5  16      357.98      395.94     42.03 o 
   0   5  16      366.73      305.57     40.33 o 
  -7   6  16      101.43      119.84     41.88 o 
  -6   6  16       20.83       22.01     25.06 o 
  -5   6  16       50.35       -7.40     26.39 o 
  -4   6  16       18.38       58.31     34.07 o 
  -3   6  16       29.99       18.01     27.38 o 
  -2   6  16       36.19       -1.28     26.77 o 
  -1   6  16      428.29      366.36     47.76 o 
   0   6  16       57.22       -4.92     30.06 o 
  -6   7  16      100.86       70.14     30.91 o 
  -5   7  16       16.83       26.09     38.98 o 
  -4   7  16      842.48      806.39     58.00 o 
  -3   7  16      676.64      788.46     59.62 o 
  -2   7  16     1303.77     1411.65    105.26 o 
  -1   7  16      698.02      667.61     55.75 o 
  -6   8  16       66.84       -0.06     25.59 o 
  -5   8  16       28.85       24.42     43.60 o 
  -4   8  16        0.52        5.16     23.86 o 
  -3   8  16       20.39       54.95     30.06 o 
  -2   8  16        0.11       -0.19     44.39 o 
  -4   9  16       29.37       36.90     26.54 o 
  -3   9  16      362.71      339.12     43.07 o 
  -7   1  17       42.84       28.60     28.58 o 
  -6   1  17      216.68      193.71     37.74 o 
  -5   1  17      537.11      494.68     47.01 o 
  -4   1  17      282.04      298.43     35.40 o 
  -3   1  17       63.68       65.64     30.22 o 
  -2   1  17      210.39      161.63     33.66 o 
  -1   1  17      280.46      275.04     40.35 o 
   0   1  17      532.73      508.79     49.78 o 
  -7   2  17      508.04      512.11     75.85 o 
  -6   2  17      185.29      192.43     34.17 o 
  -5   2  17       26.05       32.52     36.03 o 
  -4   2  17       32.36      -16.91     23.00 o 
  -3   2  17      109.86      136.25     29.71 o 
  -2   2  17       37.11      -20.08     30.87 o 
  -1   2  17       18.34       53.79     29.92 o 
   0   2  17      181.93       98.53    107.97 o 
  -7   3  17       90.21      146.46     33.06 o 
  -6   3  17      240.29      208.30     36.52 o 
  -5   3  17      251.25      227.90     48.14 o 
  -4   3  17      145.20      103.52     31.45 o 
  -3   3  17       81.07       64.57     26.22 o 
  -2   3  17      128.03       88.15     31.04 o 
  -1   3  17       12.81       -4.31     29.93 o 
  -7   4  17      604.54      792.50     89.78 o 
  -6   4  17      369.95      467.80     48.97 o 
  -5   4  17       78.89      120.22     29.81 o 
  -4   4  17      119.70      107.75     28.97 o 
  -3   4  17        5.99      -13.04     23.93 o 
  -2   4  17        1.87       21.04     26.08 o 
  -1   4  17       56.80       78.94     55.92 o 
  -6   5  17      203.28      157.92     38.67 o 
  -5   5  17      142.46      134.69     32.15 o 
  -4   5  17      380.37      368.15     48.31 o 
  -3   5  17        0.20      -30.78     59.75 o 
  -2   5  17      376.66      247.29     40.40 o 
  -1   5  17       32.70      -26.50     26.50 o 
  -6   6  17      141.20       88.18     61.66 o 
  -5   6  17      122.41      128.62     44.60 o 
  -4   6  17       31.45       28.04     58.25 o 
  -3   6  17       45.05       55.50     26.19 o 
  -2   6  17      134.39      140.16     36.97 o 
  -5   7  17        0.75       21.75     28.13 o 
  -4   7  17       24.83       59.17     28.48 o 
  -3   7  17        1.64       -4.36     24.80 o 
  -6   0  18       11.78      -12.90     43.85 o 
  -5   0  18      349.04      258.78     54.34 o 
  -4   0  18      465.51      477.21     64.90 o 
  -3   0  18      550.88      674.75     84.38 o 
  -2   0  18      867.82      972.15    102.60 o 
  -6   1  18        2.16       36.54     28.69 o 
  -5   1  18      121.80       45.00     31.50 o 
  -4   1  18        8.76        0.86     31.74 o 
  -3   1  18       19.75       -5.75     56.46 o 
  -2   1  18       31.29       34.40     29.39 o 
  -6   2  18       60.40       81.70     30.02 o 
  -5   2  18      245.48      293.16     42.47 o 
  -4   2  18      304.98      332.03     48.01 o 
  -3   2  18      448.63      423.84     75.43 o 
  -2   2  18      277.26      289.39     38.10 o 
  -6   3  18       28.18      -20.30     39.36 o 
  -5   3  18        6.81        9.03     26.48 o 
  -4   3  18      101.18       55.92     38.10 o 
  -3   3  18      123.62      105.71     62.74 o 
  -2   3  18      335.94      386.93     60.99 o 
  -5   4  18      111.78      136.12     35.26 o 
  -4   4  18      218.59      204.80     35.07 o 
  -3   4  18       36.94        0.00     38.61 o 
  -4   5  18       48.06      -18.72     53.42 o 
                                                 
